# Supplementary material for: Crystal structure of 10-[(3-oxo-3H-benzo[f]chromen-1-yl)meth­yl]-2-tri­fluoro­methyl-9a,10-di­hydro­benz[4,5]imidazo[1,2-a]pyrimidin-4(5aH)-one
Source: Acta Crystallogr E Crystallogr Commun. 2015 Aug 22;71(Pt 9):o672–3. doi: 10.1107/S2056989015014425 (PMC4555409; doi:10.1107/S2056989015014425)
Supplement: Supplementary file 2 [file e-71-0o672-Isup2.hkl]

# 
# h,k,l, Fc-squared, Fo-squared, sigma(Fo-squared) and status flag 
# 
data_I
_shelx_title ' ' 
_shelx_refln_list_code          4 
_shelx_F_calc_maximum      279.92 
_exptl_crystal_F_000       944.00 
_reflns_d_resolution_high  0.7501 
 
loop_ 
 _symmetry_equiv_pos_as_xyz 
 'x, y, z' 
 '-x+1/2, y+1/2, -z+1/2' 
 '-x, -y, -z' 
 'x-1/2, -y-1/2, z-1/2' 
 
_cell_length_a     9.7665 
_cell_length_b     7.7950 
_cell_length_c    27.0602 
_cell_angle_alpha  90.000 
_cell_angle_beta   95.186 
_cell_angle_gamma  90.000 
 
_shelx_F_squared_multiplier     1.000 
 
loop_ 
 _refln_index_h 
 _refln_index_k 
 _refln_index_l 
 _refln_F_squared_calc 
 _refln_F_squared_meas 
 _refln_F_squared_sigma 
 _refln_observed_status 
   2   0   0      592.97      521.67     11.48 o 
   4   0   0     2799.25     2851.82     49.07 o 
   6   0   0     3779.32     4060.83    215.75 o 
   8   0   0       36.71       40.01      8.69 o 
  10   0   0        8.18        7.22      9.77 o 
  12   0   0        1.13       -2.73      7.47 o 
   1   1   0     3323.37     3011.34     24.53 o 
   2   1   0       15.44        9.66      1.40 o 
   3   1   0        3.21        2.65      1.47 o 
   4   1   0     2062.45     2006.66     56.93 o 
   5   1   0       76.24       70.34      7.42 o 
   6   1   0       38.73       41.41      6.25 o 
   7   1   0       95.51       84.66      8.37 o 
   8   1   0      448.91      486.13     34.92 o 
   9   1   0       50.90       71.08     10.78 o 
  10   1   0        8.46        6.09      3.22 o 
  11   1   0        0.23       -0.85      6.98 o 
  12   1   0        0.49        0.65      5.69 o 
   0   2   0    33861.18    33787.95    217.94 o 
   1   2   0     3607.15     3556.20     30.74 o 
   2   2   0        2.68        4.55      2.04 o 
   3   2   0       17.90       12.57      3.39 o 
   4   2   0       98.49       97.18      5.11 o 
   5   2   0      385.81      395.53     12.60 o 
   6   2   0       36.60       33.48     10.63 o 
   7   2   0        3.70        2.70      6.35 o 
   8   2   0      146.33      148.89     24.67 o 
   9   2   0      430.36      503.99     48.42 o 
  10   2   0        3.84       -1.14      4.14 o 
  11   2   0        0.11       -1.56      7.30 o 
  12   2   0        0.08        3.82      5.26 o 
   1   3   0     3804.75     3968.04     57.66 o 
   2   3   0      143.67      165.65      8.31 o 
   3   3   0      391.01      346.23     11.94 o 
   4   3   0      257.29      294.60     23.94 o 
   5   3   0        0.16        5.13      2.82 o 
   6   3   0      357.69      390.39     27.03 o 
   7   3   0       17.00       12.56      6.09 o 
   8   3   0       20.14       28.55     12.60 o 
   9   3   0       47.96       52.90     18.20 o 
  10   3   0      124.49       99.15     24.69 o 
  11   3   0        2.33       -2.26      6.75 o 
  12   3   0        8.94        5.28      8.09 o 
   0   4   0        5.18        7.51      3.07 o 
   1   4   0        0.03        0.96      2.19 o 
   2   4   0      662.41      654.09     21.92 o 
   3   4   0      458.54      463.73     13.08 o 
   4   4   0      121.76      126.75      9.27 o 
   5   4   0       29.49       30.63      7.22 o 
   6   4   0      380.44      389.62     28.33 o 
   7   4   0      102.83       91.68     14.41 o 
   8   4   0       44.74       42.57     16.21 o 
   9   4   0        0.98       -0.03      4.23 o 
  10   4   0       27.29       16.39     11.76 o 
  11   4   0        0.21      -10.87     10.87 o 
   1   5   0      189.02      191.15     12.60 o 
   2   5   0      210.52      196.30     13.15 o 
   3   5   0      166.88      148.82     11.72 o 
   4   5   0       52.90       42.68      4.05 o 
   5   5   0       22.80       15.63      3.48 o 
   6   5   0      226.03      247.44     23.80 o 
   7   5   0        0.00       -5.36      5.36 o 
   8   5   0       15.39        3.91      6.15 o 
   9   5   0        1.64        3.21      4.70 o 
  10   5   0        6.46       27.24     14.32 o 
  11   5   0        3.45        3.39      5.68 o 
   0   6   0       14.37       33.33      6.48 o 
   1   6   0      143.90      159.63     10.04 o 
   2   6   0       23.82       23.79      4.87 o 
   3   6   0       46.15       45.48      7.08 o 
   4   6   0      180.99      201.94     15.14 o 
   5   6   0       12.09        5.65      7.58 o 
   6   6   0       11.03       19.61      7.34 o 
   7   6   0       41.52       49.91     11.52 o 
   8   6   0        5.30        8.46      7.46 o 
   9   6   0        4.03       24.74     14.15 o 
  10   6   0        0.46        0.79      3.82 o 
   1   7   0       44.46       54.68      6.20 o 
   2   7   0      276.34      256.72     14.03 o 
   3   7   0       20.52       15.53      5.96 o 
   4   7   0        4.12        4.60      4.64 o 
   5   7   0      172.73      213.68     23.36 o 
   6   7   0        0.75        3.02      5.58 o 
   7   7   0        3.27        4.89      3.53 o 
   8   7   0        0.05       14.12     11.23 o 
   9   7   0        0.36        7.61     10.09 o 
   0   8   0        6.33       26.56     13.43 o 
   1   8   0       35.27       33.24      9.84 o 
   2   8   0       31.67       37.62     10.49 o 
   3   8   0       29.27       42.34     17.26 o 
   4   8   0       33.53       47.57     18.71 o 
   5   8   0       56.90       56.69     12.52 o 
   6   8   0        1.14       -1.17      6.98 o 
   7   8   0        2.11        7.83      7.12 o 
   1   9   0       13.86       26.23      9.40 o 
   2   9   0       13.57       15.86     12.99 o 
   3   9   0        2.54        6.02     10.71 o 
   4   9   0        3.94       18.84     11.76 o 
   5   9   0        1.55        2.84      6.31 o 
   0  10   0       11.30       13.76     11.80 o 
   1  10   0        0.03       16.62     12.48 o 
   2  10   0        0.06        0.54      3.41 o 
   3  10   0       18.91       17.29     12.86 o 
 -11   0   1       11.78        4.83     11.85 o 
  -9   0   1      354.75      391.40     79.45 o 
  -7   0   1      472.45      574.46     59.97 o 
  -5   0   1     1735.00     1766.32     81.04 o 
  -3   0   1     1926.24     1723.44     43.74 o 
   3   0   1      965.64      847.17     34.12 o 
   5   0   1      179.36      180.48     14.28 o 
   7   0   1     1034.00     1114.28     82.73 o 
   9   0   1     1494.80     1373.78    226.99 o 
  11   0   1       12.34       16.70     12.40 o 
 -12   1   1        0.17       -8.20      8.20 o 
 -11   1   1        0.30        7.05     16.97 o 
 -10   1   1        0.31       -0.91      3.91 o 
  -9   1   1      348.32      366.43     24.54 o 
  -8   1   1      153.02      140.32     21.86 o 
  -7   1   1       41.33       38.27      5.57 o 
  -6   1   1       71.09       50.94      5.76 o 
  -5   1   1      408.88      474.17     15.57 o 
  -4   1   1        1.34        0.84      0.82 o 
  -3   1   1      962.99      934.12     17.28 o 
  -2   1   1     1116.21     1055.29     17.74 o 
  -1   1   1      518.78      471.43     13.05 o 
   0   1   1     1237.84     1077.23     19.65 o 
   1   1   1       65.17       71.50      2.94 o 
   2   1   1      909.89      920.73     11.74 o 
   3   1   1       59.40       59.36      3.69 o 
   4   1   1        2.88        0.76      1.05 o 
   5   1   1      963.57      925.22     23.63 o 
   6   1   1       35.34       30.33      8.32 o 
   7   1   1       50.58       51.53      7.50 o 
   8   1   1      692.18      675.67     49.55 o 
   9   1   1        4.39        2.98      6.09 o 
  10   1   1       13.59       17.85      5.63 o 
  11   1   1        4.81        2.57      2.61 o 
  12   1   1        0.15        1.40      7.63 o 
 -12   2   1        3.20      -10.66     10.66 o 
 -11   2   1        7.41       36.99     21.13 o 
 -10   2   1      117.60      143.04     47.17 o 
  -9   2   1        2.35       -6.21      6.21 o 
  -8   2   1       76.55       58.62     15.39 o 
  -7   2   1      195.53      180.77     25.90 o 
  -6   2   1      149.46      169.51     16.31 o 
  -5   2   1       45.08       41.56      3.79 o 
  -4   2   1      230.66      255.54     17.55 o 
  -3   2   1       43.41       32.02      5.36 o 
  -2   2   1       27.73       33.19      3.13 o 
  -1   2   1     3558.07     3218.36     33.30 o 
   0   2   1    15258.35    15120.76     68.17 o 
   1   2   1       99.90       98.46      5.30 o 
   2   2   1      268.09      255.35      7.32 o 
   3   2   1      150.25      172.92      7.15 o 
   4   2   1      125.69      126.88      8.01 o 
   5   2   1        4.16        3.05      5.67 o 
   6   2   1      438.34      498.54     41.51 o 
   7   2   1      183.17      188.05     26.86 o 
   8   2   1      297.83      311.01     36.68 o 
   9   2   1       26.71       21.91     11.62 o 
  10   2   1        2.58       -3.66      8.99 o 
  11   2   1        4.07        5.39      4.74 o 
  12   2   1        0.66      -11.42     11.42 o 
 -12   3   1       26.70       22.70     12.16 o 
 -11   3   1        0.60        2.08      4.67 o 
 -10   3   1       16.60       17.06     10.07 o 
  -9   3   1       27.26       32.90     12.73 o 
  -8   3   1        0.05       -2.44      5.98 o 
  -7   3   1      302.54      363.79     27.50 o 
  -6   3   1      498.77      501.71     30.49 o 
  -5   3   1      674.84      713.60     33.90 o 
  -4   3   1     1326.30     1350.47     43.30 o 
  -3   3   1        5.44        5.73      1.50 o 
  -2   3   1        0.49        0.42      1.24 o 
  -1   3   1    16900.50    17400.12     98.19 o 
   0   3   1     3001.03     3087.62     37.17 o 
   1   3   1     1002.69      916.35     18.23 o 
   2   3   1      263.33      265.38     10.44 o 
   3   3   1       12.85       16.90      2.28 o 
   4   3   1      800.91      794.31     56.72 o 
   5   3   1      246.05      287.33     23.14 o 
   6   3   1       38.08       59.17     16.07 o 
   7   3   1      360.98      233.19     92.89 o 
   8   3   1      340.37      362.14     43.51 o 
   9   3   1       10.71       13.26     10.31 o 
  10   3   1       70.32       60.09     19.93 o 
  11   3   1        0.27       -0.53      8.69 o 
  12   3   1        9.13       11.65     10.93 o 
 -11   4   1        5.67        9.67      8.95 o 
 -10   4   1        5.80       11.36     12.20 o 
  -9   4   1       14.27       -0.77      7.80 o 
  -8   4   1      120.84      129.95     27.16 o 
  -7   4   1      191.16      205.55     21.76 o 
  -6   4   1        3.91        4.93     13.26 o 
  -5   4   1       29.96       14.95     16.06 o 
  -4   4   1        0.48        0.10      2.21 o 
  -3   4   1      266.24      287.80     14.80 o 
  -2   4   1        4.94        7.02      2.70 o 
  -1   4   1     4152.85     4126.47     54.14 o 
   0   4   1       89.39       87.91      6.17 o 
   1   4   1      882.48      817.59     23.20 o 
   2   4   1        9.33       14.88      5.55 o 
   3   4   1        0.51        1.25      1.45 o 
   4   4   1       28.43       26.95      5.10 o 
   5   4   1      125.88      151.51     16.70 o 
   6   4   1      136.94      154.96     17.95 o 
   7   4   1       47.39       48.83     15.46 o 
   8   4   1       16.10       28.24     13.43 o 
   9   4   1       11.33       18.55     12.83 o 
  10   4   1       37.67       70.25     22.23 o 
  11   4   1        4.42       -2.92      5.08 o 
 -11   5   1        9.22        4.94      8.30 o 
 -10   5   1       27.26       12.84     10.05 o 
  -9   5   1        2.75        2.81      2.95 o 
  -8   5   1       24.24        6.28      6.15 o 
  -7   5   1        0.04       -3.27      4.24 o 
  -6   5   1       54.40       54.01     14.63 o 
  -5   5   1        0.69       -8.30      8.30 o 
  -4   5   1        5.91        4.59      1.38 o 
  -3   5   1      109.99      112.39     10.22 o 
  -2   5   1      277.13      271.62     15.68 o 
  -1   5   1      106.27       90.57      8.73 o 
   0   5   1       32.48       27.76      3.86 o 
   1   5   1      238.23      220.38     13.35 o 
   2   5   1      298.05      251.14     14.76 o 
   3   5   1      135.39      144.59      8.55 o 
   4   5   1       86.61       69.70      8.17 o 
   5   5   1      239.20      222.40     14.52 o 
   6   5   1       18.95       16.55      5.72 o 
   7   5   1       57.51       52.58     17.62 o 
   8   5   1        4.66        4.89      9.16 o 
   9   5   1       22.79       33.10     15.93 o 
  10   5   1       18.76       16.85     13.18 o 
  11   5   1        1.24       14.12      8.28 o 
 -10   6   1        0.08       -9.76      9.76 o 
  -9   6   1        1.76        3.46      5.95 o 
  -8   6   1        2.77        4.81     11.30 o 
  -7   6   1        0.04       -6.68      6.68 o 
  -6   6   1        0.01       -1.25      3.28 o 
  -5   6   1        0.56       -3.48      3.48 o 
  -4   6   1        3.16        3.74      3.83 o 
  -3   6   1       21.61       13.14      3.43 o 
  -2   6   1      100.64      104.42     10.71 o 
  -1   6   1      123.01      117.02      8.53 o 
   0   6   1       46.29       39.26      4.89 o 
   1   6   1      139.24      120.99      8.88 o 
   2   6   1      220.97      230.11     15.37 o 
   3   6   1      337.97      364.19     20.01 o 
   4   6   1       16.61        8.13      4.65 o 
   5   6   1       10.78        2.26     11.45 o 
   6   6   1       19.31       26.96      8.53 o 
   7   6   1        0.88       -2.16      7.93 o 
   8   6   1       16.61       25.64     14.88 o 
   9   6   1        4.79        2.99      5.64 o 
  10   6   1        0.58        5.69      9.89 o 
  -9   7   1        0.74        1.38      5.13 o 
  -8   7   1        5.12       12.72     11.46 o 
  -7   7   1        2.22        5.56      5.14 o 
  -6   7   1        5.15        2.94      3.05 o 
  -5   7   1       57.97       61.53     12.43 o 
  -4   7   1       10.41       13.80      5.65 o 
  -3   7   1      124.51      133.43     13.23 o 
  -2   7   1        0.11        1.18      4.05 o 
  -1   7   1      112.96      115.81      9.10 o 
   0   7   1       31.28       30.13      4.94 o 
   1   7   1        5.15        4.78      2.73 o 
   2   7   1       64.46       75.71      9.44 o 
   3   7   1        0.02       -2.79      6.72 o 
   4   7   1        0.54        0.67      4.24 o 
   5   7   1      333.80      360.79     30.11 o 
   6   7   1       86.14      106.97     24.48 o 
   7   7   1       16.65       45.23     18.50 o 
   8   7   1        1.12        0.53      3.66 o 
   9   7   1        0.70       18.29     12.23 o 
  -8   8   1        4.27       -6.35      7.98 o 
  -7   8   1        2.76       -1.06      3.36 o 
  -6   8   1       19.32       12.41      5.44 o 
  -5   8   1        0.12        0.05      5.01 o 
  -4   8   1       22.01       21.87      7.66 o 
  -3   8   1        7.45        8.59      7.78 o 
  -2   8   1        0.10       -2.49      6.41 o 
  -1   8   1        7.96        2.15      4.90 o 
   0   8   1       28.80       18.29      6.75 o 
   1   8   1        3.62        7.11      5.76 o 
   2   8   1       74.41       71.26     14.28 o 
   3   8   1      100.49       94.64     26.13 o 
   4   8   1        9.94        2.01      3.56 o 
   5   8   1       36.51       79.22     24.50 o 
   6   8   1        1.84        2.87      7.59 o 
   7   8   1        1.53       -4.76      7.38 o 
  -5   9   1       13.30       19.62     14.08 o 
  -4   9   1       11.30       23.67     14.04 o 
  -3   9   1        1.20        0.87      4.19 o 
  -2   9   1        2.07        2.41      2.53 o 
  -1   9   1        9.32       14.95      7.54 o 
   0   9   1        0.00        2.51      5.47 o 
   1   9   1       67.32       80.54     16.38 o 
   2   9   1        8.05       18.25     11.66 o 
   3   9   1       12.44       18.62     12.37 o 
   4   9   1        0.18        0.16      4.44 o 
   5   9   1        6.23       15.68     12.17 o 
  -3  10   1        1.51       13.88     13.02 o 
  -2  10   1       34.83       41.12     20.15 o 
  -1  10   1        8.76       27.86     15.11 o 
   0  10   1       19.89        8.65      5.29 o 
   1  10   1       11.47        6.66      7.34 o 
   2  10   1        6.79        5.69      8.29 o 
   3  10   1        0.65        4.38      6.62 o 
 -12   0   2       24.02       39.00     16.88 o 
 -10   0   2        4.29       22.08     13.86 o 
  -8   0   2        1.73        1.32      2.78 o 
  -6   0   2      233.37      263.74     18.17 o 
  -4   0   2     2142.96     2355.22     62.52 o 
  -2   0   2     2097.87     2000.36     84.52 o 
   2   0   2     3006.58     3180.50     42.25 o 
   4   0   2        2.92        2.50      1.70 o 
   6   0   2      291.62      264.62     14.92 o 
   8   0   2     1218.64     1264.13     75.20 o 
  10   0   2       12.69       35.94     15.78 o 
  12   0   2        0.67        4.74      7.87 o 
 -12   1   2        0.25       -5.19     19.81 o 
 -11   1   2        0.07       -7.14      7.14 o 
 -10   1   2       35.08       33.85      7.95 o 
  -9   1   2      127.73      145.42     16.16 o 
  -8   1   2      424.25      386.26     38.41 o 
  -7   1   2      632.00      640.70     22.23 o 
  -6   1   2        3.61        0.02      1.24 o 
  -5   1   2       95.53       89.52      6.16 o 
  -4   1   2       43.52       41.81      3.61 o 
  -3   1   2     4271.11     3809.18     39.33 o 
  -2   1   2     3634.74     3307.08     50.66 o 
  -1   1   2     1431.06     1271.30     14.40 o 
   0   1   2     6313.29     5863.51     50.79 o 
   1   1   2       13.34       11.60      1.36 o 
   2   1   2     1500.40     1338.66     18.14 o 
   3   1   2     1281.21     1160.66     18.22 o 
   4   1   2       40.84       40.42      4.09 o 
   5   1   2      189.20      153.95      8.10 o 
   6   1   2       84.08       84.45      8.01 o 
   7   1   2      411.28      410.83     25.55 o 
   8   1   2      143.21      122.18     11.43 o 
   9   1   2       11.98       13.97      5.06 o 
  10   1   2       30.35       16.33      6.16 o 
  11   1   2        1.03       -5.84      6.98 o 
  12   1   2        0.35        0.39      6.39 o 
 -12   2   2        0.75        2.47      7.00 o 
 -11   2   2        0.25       11.25     11.56 o 
 -10   2   2       78.00       62.20     17.88 o 
  -9   2   2        8.23       15.75      8.89 o 
  -8   2   2       10.61       11.57      4.42 o 
  -7   2   2      864.49      924.95     58.43 o 
  -6   2   2      434.67      421.53     28.52 o 
  -5   2   2      128.39      128.38     13.38 o 
  -4   2   2     1066.49     1049.14     35.52 o 
  -3   2   2        5.16        3.64      2.02 o 
  -2   2   2      537.49      561.33     14.21 o 
  -1   2   2    24659.75    24594.99     97.28 o 
   0   2   2     1086.83     1145.61     17.30 o 
   1   2   2      704.61      635.29     13.39 o 
   2   2   2      523.70      490.58     10.87 o 
   3   2   2      115.00      101.06      6.05 o 
   4   2   2      311.71      289.57      9.23 o 
   5   2   2       23.44       19.66      2.59 o 
   6   2   2        1.59        0.90      3.29 o 
   7   2   2       17.95       17.74      8.86 o 
   8   2   2       98.34      127.16     23.81 o 
   9   2   2      205.69      219.28     32.62 o 
  10   2   2        5.03       -6.25      6.25 o 
  11   2   2        6.13        4.88      7.51 o 
  12   2   2        0.58       -8.77      9.62 o 
 -12   3   2        1.38        2.60     13.10 o 
 -11   3   2       33.02       14.87     10.19 o 
 -10   3   2        3.11        5.61      3.15 o 
  -9   3   2      200.89      249.44     36.71 o 
  -8   3   2       21.14       26.19     10.96 o 
  -7   3   2        5.78       -3.04      4.20 o 
  -6   3   2        0.26       -5.58      5.58 o 
  -5   3   2      518.59      573.57     30.45 o 
  -4   3   2      139.32      156.44     14.46 o 
  -3   3   2       11.15       13.97      2.67 o 
  -2   3   2      120.46      138.95      9.12 o 
  -1   3   2     1794.83     1765.12     40.17 o 
   0   3   2      444.54      520.13     14.87 o 
   1   3   2      446.38      475.98     14.43 o 
   2   3   2      868.25      871.36     17.37 o 
   3   3   2     1040.58     1035.43     27.10 o 
   4   3   2     1225.53     1246.56     41.94 o 
   5   3   2      465.90      530.59     44.85 o 
   6   3   2       53.28       40.20     11.72 o 
   7   3   2        0.09        0.86      2.96 o 
   8   3   2      331.15      385.35     44.27 o 
   9   3   2      263.60      334.54     44.07 o 
  10   3   2       43.62       58.82     19.04 o 
  11   3   2        8.93       -1.79      3.96 o 
  12   3   2        0.65      -15.51     15.51 o 
 -11   4   2       14.51       19.82     11.21 o 
 -10   4   2      144.67      197.53     36.46 o 
  -9   4   2       50.65       64.53     20.30 o 
  -8   4   2      574.77      671.76     41.75 o 
  -7   4   2      305.80      302.24     26.34 o 
  -6   4   2       57.53       50.82     12.48 o 
  -5   4   2        5.17        4.01      8.32 o 
  -4   4   2        0.32       -0.36      1.04 o 
  -3   4   2       51.69       36.27      5.15 o 
  -2   4   2      445.96      450.07     18.42 o 
  -1   4   2      900.36     1012.99     27.07 o 
   0   4   2       53.79       68.13      6.23 o 
   1   4   2      120.41      124.69      8.78 o 
   2   4   2      130.34      142.22     10.02 o 
   3   4   2      109.09      125.58      7.21 o 
   4   4   2       48.96       47.83      4.31 o 
   5   4   2        8.55        6.63      1.41 o 
   6   4   2      408.33      475.39     48.90 o 
   7   4   2      104.15      107.07     24.08 o 
   8   4   2        8.73        3.40      5.78 o 
   9   4   2      131.94      141.92     31.78 o 
  10   4   2       40.16       31.28     15.28 o 
  11   4   2        3.69        7.95      7.87 o 
 -11   5   2        2.12       -1.14      7.16 o 
 -10   5   2        2.26       -0.55      3.36 o 
  -9   5   2       10.41       12.63      9.88 o 
  -8   5   2        2.04        1.67      4.26 o 
  -7   5   2       13.34        7.88      5.53 o 
  -6   5   2      293.77      344.75     27.95 o 
  -5   5   2       92.49      119.96     15.42 o 
  -4   5   2      218.28      231.23     17.06 o 
  -3   5   2      245.48      240.22     15.17 o 
  -2   5   2      137.65      151.73     11.77 o 
  -1   5   2      566.67      614.10     17.55 o 
   0   5   2        9.88        7.56      2.03 o 
   1   5   2      179.72      201.37     12.51 o 
   2   5   2        6.32        2.59      2.08 o 
   3   5   2       15.38       14.07      2.45 o 
   4   5   2      305.33      321.16     18.86 o 
   5   5   2       32.54       26.80      4.81 o 
   6   5   2       10.33       26.61     13.26 o 
   7   5   2       29.79       37.42     15.51 o 
   8   5   2        2.98      -12.04     12.04 o 
   9   5   2        1.06       -8.98      8.98 o 
  10   5   2        1.88       -3.77      9.71 o 
  11   5   2        0.42       12.40      9.28 o 
 -10   6   2        6.14       15.37     11.52 o 
  -9   6   2        2.27        2.33      5.07 o 
  -8   6   2       16.38       19.52      9.16 o 
  -7   6   2        8.98        7.30      5.42 o 
  -6   6   2       37.40       49.85     10.69 o 
  -5   6   2        0.95        2.03      7.06 o 
  -4   6   2       36.63       28.85      5.60 o 
  -3   6   2       23.11       14.29      3.47 o 
  -2   6   2       17.63        5.61      4.63 o 
  -1   6   2      146.80      169.69     10.06 o 
   0   6   2       47.50       37.52      4.70 o 
   1   6   2        0.02       -0.86      2.86 o 
   2   6   2       32.65       22.12      7.90 o 
   3   6   2      174.25      177.51     14.12 o 
   4   6   2        0.89        0.48      1.94 o 
   5   6   2       55.16       45.39      9.69 o 
   6   6   2       13.86        6.42      5.28 o 
   7   6   2        2.48        2.35      4.37 o 
   8   6   2        0.02       -9.62     10.17 o 
   9   6   2       10.31       32.76     17.87 o 
  10   6   2        2.45       12.10     11.49 o 
  -9   7   2       33.45       61.38     23.74 o 
  -8   7   2        2.29        8.04      5.39 o 
  -7   7   2        1.56       -1.51      2.77 o 
  -6   7   2       55.57       69.07     16.05 o 
  -5   7   2       23.06       28.94      7.74 o 
  -4   7   2      107.68       87.63     14.27 o 
  -3   7   2      214.02      256.79     18.59 o 
  -2   7   2      185.70      198.04     15.99 o 
  -1   7   2        2.30       -0.76      2.18 o 
   0   7   2        4.89        2.50      1.74 o 
   1   7   2       19.70       21.53      3.94 o 
   2   7   2       42.19       37.69      6.61 o 
   3   7   2      127.88      154.30     14.03 o 
   4   7   2      309.06      309.37     25.98 o 
   5   7   2       34.16       46.29     15.52 o 
   6   7   2      110.59      116.11     29.16 o 
   7   7   2        0.39       -7.74      7.74 o 
   8   7   2        2.38        0.70      3.93 o 
   9   7   2        5.93       27.97     15.23 o 
  -8   8   2        4.88        2.09      5.99 o 
  -7   8   2        2.27        1.47      3.44 o 
  -6   8   2        0.45       -3.27      7.02 o 
  -5   8   2       14.48       28.41      9.58 o 
  -4   8   2        2.43        0.78      4.17 o 
  -3   8   2        9.02        6.01      4.89 o 
  -2   8   2       40.28       30.53      6.61 o 
  -1   8   2        8.49       13.78      6.78 o 
   0   8   2        0.29        0.80      7.07 o 
   1   8   2       32.01       45.66     11.64 o 
   2   8   2        2.99        0.19      4.07 o 
   3   8   2        1.36       10.21      7.63 o 
   4   8   2       14.66       39.10     16.19 o 
   5   8   2        0.02        5.17      3.41 o 
   6   8   2        4.12        4.33      7.80 o 
   7   8   2        0.74        2.27      2.57 o 
  -5   9   2        8.44       15.49     12.73 o 
  -4   9   2        3.05        4.93      7.64 o 
  -3   9   2        2.31       16.61     11.75 o 
  -2   9   2        7.60        7.46      6.24 o 
  -1   9   2        0.04       -3.44      5.26 o 
   0   9   2       15.70        9.65      7.67 o 
   1   9   2        8.28        5.08     11.81 o 
   2   9   2       63.38       75.55     24.57 o 
   3   9   2       17.41       15.82     11.63 o 
   4   9   2        5.37       16.74     13.17 o 
   5   9   2        2.31        7.00      8.44 o 
  -3  10   2       20.41       14.74     11.65 o 
  -2  10   2       11.24       35.23     17.03 o 
  -1  10   2       16.64       37.48     18.15 o 
   0  10   2        0.71       -3.15      3.15 o 
   1  10   2        9.22       -3.37      5.93 o 
   2  10   2        0.02        0.84      3.59 o 
   3  10   2       23.42       33.35     17.46 o 
 -11   0   3        7.00       -5.50      7.46 o 
  -9   0   3       89.34       93.05     13.15 o 
  -7   0   3      677.46      816.19    137.72 o 
  -5   0   3     4606.90     4759.14     99.22 o 
  -3   0   3      433.29      416.55     20.41 o 
  -1   0   3     1882.73     1781.49     23.55 o 
   1   0   3    10085.54     9505.29     51.11 o 
   3   0   3    20085.00    20756.76    193.38 o 
   5   0   3     4926.02     4885.81     80.73 o 
   7   0   3       32.34       28.94      6.72 o 
   9   0   3        7.88       20.30      6.07 o 
  11   0   3        3.87       23.63     13.60 o 
 -12   1   3        8.93       16.92      8.64 o 
 -11   1   3        5.70        4.03      3.38 o 
 -10   1   3       23.93       25.86      7.14 o 
  -9   1   3      264.27      319.42     22.80 o 
  -8   1   3        8.69       11.38      4.47 o 
  -7   1   3      189.62      225.42     14.13 o 
  -6   1   3       60.09       65.85      6.46 o 
  -5   1   3      117.70      121.17      7.16 o 
  -4   1   3     2492.83     2378.83     51.75 o 
  -3   1   3      211.95      200.72      7.97 o 
  -2   1   3      623.12      624.99     11.66 o 
  -1   1   3    43677.74    45422.43    144.83 o 
   0   1   3     6168.27     5602.61    104.50 o 
   1   1   3     3072.39     2877.47     31.81 o 
   2   1   3     7895.83     7626.23     56.24 o 
   3   1   3      113.11      119.02      5.73 o 
   4   1   3        1.43        0.88      1.07 o 
   5   1   3      433.39      441.52     16.32 o 
   6   1   3        9.54        8.72      2.35 o 
   7   1   3      140.09      113.35     13.77 o 
   8   1   3       85.26       81.02      9.44 o 
   9   1   3       14.30        6.03      3.27 o 
  10   1   3       26.36       34.84      9.11 o 
  11   1   3       21.03        8.36     16.10 o 
  12   1   3        0.65        4.68      7.46 o 
 -12   2   3        0.51       17.23     12.91 o 
 -11   2   3       51.20      108.40     30.84 o 
 -10   2   3       18.25       25.16     12.55 o 
  -9   2   3       97.75       86.16     19.42 o 
  -8   2   3       14.02       15.09      6.88 o 
  -7   2   3       42.66       45.21      9.15 o 
  -6   2   3      354.79      370.99     24.50 o 
  -5   2   3       53.08       49.70      8.22 o 
  -4   2   3     1373.35     1301.14     34.99 o 
  -3   2   3      474.75      408.93     21.12 o 
  -2   2   3      333.62      335.24     11.00 o 
  -1   2   3     5265.55     4992.86     45.37 o 
   0   2   3     3886.96     3781.57     54.55 o 
   1   2   3      520.28      560.11     10.90 o 
   2   2   3      359.03      343.84     10.81 o 
   3   2   3     1217.79     1193.90     25.81 o 
   4   2   3     1200.53     1257.86     22.30 o 
   5   2   3       13.06       13.63      3.59 o 
   6   2   3       22.40       19.85      3.06 o 
   7   2   3        7.22        4.70      2.14 o 
   8   2   3      553.60      552.43     49.89 o 
   9   2   3      131.22      149.55     27.00 o 
  10   2   3       19.84       18.88      6.74 o 
  11   2   3        8.09        1.28      5.71 o 
  12   2   3        0.07        1.05      4.89 o 
 -12   3   3        0.00       20.01     16.04 o 
 -11   3   3       12.37        5.87      2.31 o 
 -10   3   3        0.65       -1.59      3.19 o 
  -9   3   3        9.44        7.58      4.40 o 
  -8   3   3       77.11       68.58     12.61 o 
  -7   3   3      227.88      209.66     21.07 o 
  -6   3   3        0.10       -0.52      6.51 o 
  -5   3   3      125.16      157.38     15.83 o 
  -4   3   3      429.78      474.51     19.21 o 
  -3   3   3      683.42      652.89     19.15 o 
  -2   3   3     2488.65     2616.78     37.09 o 
  -1   3   3      234.86      245.10     15.07 o 
   0   3   3      857.92      775.76     17.35 o 
   1   3   3      497.87      438.46     13.65 o 
   2   3   3     1129.03     1191.33     20.85 o 
   3   3   3     3577.32     3469.21     42.09 o 
   4   3   3       59.25       73.63     16.51 o 
   5   3   3        7.19       11.99      3.66 o 
   6   3   3      193.80      208.03     12.12 o 
   7   3   3      416.70      407.28     34.87 o 
   8   3   3      330.57      407.42     46.52 o 
   9   3   3      187.57      211.45     34.66 o 
  10   3   3       79.34       66.73     20.05 o 
  11   3   3       22.48       31.58     11.07 o 
  12   3   3        1.19        3.44      7.21 o 
 -11   4   3       11.95       -0.93      3.43 o 
 -10   4   3       67.96       87.63     24.20 o 
  -9   4   3       82.45      109.53     25.91 o 
  -8   4   3      660.55      697.68     42.61 o 
  -7   4   3        3.38        0.48      4.83 o 
  -6   4   3       12.97       10.25      7.39 o 
  -5   4   3       69.98       55.35     10.35 o 
  -4   4   3      276.65      311.98     20.26 o 
  -3   4   3        1.57        2.11      1.47 o 
  -2   4   3     1738.78     1810.40     37.52 o 
  -1   4   3     1698.53     1568.63     29.50 o 
   0   4   3      754.88      702.71     26.28 o 
   1   4   3       84.87       75.21      8.02 o 
   2   4   3      565.58      555.92     17.91 o 
   3   4   3       43.80       52.37      5.84 o 
   4   4   3       71.88       74.11      6.84 o 
   5   4   3        7.48        5.76      1.54 o 
   6   4   3        2.98        9.20      9.04 o 
   7   4   3      229.53      249.46     36.99 o 
   8   4   3        2.10       13.57      7.36 o 
   9   4   3        0.98       -9.40     10.17 o 
  10   4   3       32.53       24.76     12.93 o 
  11   4   3        0.11        0.22      4.93 o 
 -11   5   3        2.14        4.85      6.40 o 
 -10   5   3       36.18       13.40      7.43 o 
  -9   5   3        6.90        0.74      3.22 o 
  -8   5   3        9.41       -0.49     12.79 o 
  -7   5   3       50.05       51.05     11.68 o 
  -6   5   3       56.60       62.43     31.71 o 
  -5   5   3        6.59        0.20      6.25 o 
  -4   5   3      105.04       91.30     14.14 o 
  -3   5   3        3.21        3.39      1.82 o 
  -2   5   3      931.09      938.68     45.34 o 
  -1   5   3      643.65      635.64     17.33 o 
   0   5   3       43.18       41.62      4.58 o 
   1   5   3      562.54      563.99     20.91 o 
   2   5   3      149.16      172.35     12.23 o 
   3   5   3        3.89        4.24      1.49 o 
   4   5   3       19.56       18.35      4.24 o 
   5   5   3      121.49      133.01     10.89 o 
   6   5   3       26.78        8.87      5.33 o 
   7   5   3        0.39       -9.56     10.19 o 
   8   5   3       10.72        4.01      4.07 o 
   9   5   3        6.48       12.35     11.59 o 
  10   5   3        4.72      -10.77     10.77 o 
  11   5   3        0.00      -14.91     14.91 o 
 -10   6   3        4.70        0.94      3.29 o 
  -9   6   3       14.68       27.28     16.23 o 
  -8   6   3       56.89       50.99     12.52 o 
  -7   6   3       77.07       71.31     13.98 o 
  -6   6   3        0.19       -1.40      2.80 o 
  -5   6   3      123.12      134.73     22.24 o 
  -4   6   3       91.33       93.20     10.31 o 
  -3   6   3     1025.43     1147.89     36.77 o 
  -2   6   3      567.56      557.39     17.93 o 
  -1   6   3      688.64      705.39     20.07 o 
   0   6   3       65.63       86.11      8.34 o 
   1   6   3      101.78      107.11      9.92 o 
   2   6   3        2.12        3.36      3.14 o 
   3   6   3       75.18       82.70     11.52 o 
   4   6   3       66.88       60.52      8.24 o 
   5   6   3        2.92        3.66      5.67 o 
   6   6   3        1.25       -3.04      7.14 o 
   7   6   3       24.05       22.91      8.54 o 
   8   6   3        2.24       16.01     12.40 o 
   9   6   3        7.67        1.16      4.91 o 
  10   6   3        0.14       -5.72      7.83 o 
  -9   7   3        0.01        4.92      7.08 o 
  -8   7   3       15.67       28.59     10.08 o 
  -7   7   3       17.95       13.61      7.40 o 
  -6   7   3        6.94        2.78      2.26 o 
  -5   7   3       40.10       46.83     10.97 o 
  -4   7   3        0.29       -5.66      7.81 o 
  -3   7   3      411.65      422.05     23.99 o 
  -2   7   3       27.99       26.21      5.78 o 
  -1   7   3       33.90       34.20      6.70 o 
   0   7   3        1.16       -0.36      3.77 o 
   1   7   3       41.08       35.23      5.14 o 
   2   7   3        0.00       -0.40      2.73 o 
   3   7   3      118.67      121.53     12.25 o 
   4   7   3        8.16        8.56      7.39 o 
   5   7   3       59.98       70.13     17.32 o 
   6   7   3       22.07       31.19     17.71 o 
   7   7   3        1.20        7.12      5.90 o 
   8   7   3        1.22        5.02      8.72 o 
   9   7   3        9.83       22.75     14.08 o 
  -8   8   3       15.34       15.28      7.00 o 
  -7   8   3        0.85        3.36      6.69 o 
  -6   8   3       40.40       43.58     11.57 o 
  -5   8   3       18.87        6.39     14.54 o 
  -4   8   3        0.12       -2.16      8.19 o 
  -3   8   3       71.39       77.47     13.51 o 
  -2   8   3        4.97       -0.21      2.53 o 
  -1   8   3       86.23       87.98     11.46 o 
   0   8   3        3.37       15.59      7.32 o 
   1   8   3        0.01       -3.16      5.07 o 
   2   8   3       11.81       18.68     10.27 o 
   3   8   3        2.50       -1.35      7.30 o 
   4   8   3        5.37        4.72      8.00 o 
   5   8   3       12.63        3.35      6.60 o 
   6   8   3        7.41        4.45     10.72 o 
   7   8   3       20.18        9.86     10.36 o 
  -5   9   3        0.25       -1.97      5.05 o 
  -4   9   3       10.06       -6.49      9.15 o 
  -3   9   3        3.50      -13.33     13.33 o 
  -2   9   3        0.21       -1.73      6.43 o 
  -1   9   3       14.53       15.65      6.13 o 
   0   9   3        5.63        3.76      3.92 o 
   1   9   3        0.02        2.11      4.42 o 
   2   9   3       14.20       12.95     10.08 o 
   3   9   3        1.54        7.49      8.91 o 
   4   9   3        1.90        4.79      6.52 o 
   5   9   3        0.61        1.22      4.25 o 
  -3  10   3        0.08        0.44      4.32 o 
  -2  10   3       17.08       30.04     17.05 o 
  -1  10   3        0.60        0.55      4.31 o 
   0  10   3        0.31        1.57      6.89 o 
   1  10   3       12.82       23.06     15.43 o 
   2  10   3        8.90        2.97      5.80 o 
   3  10   3       11.31       28.77     18.06 o 
 -12   0   4        3.67       21.67     14.45 o 
 -10   0   4        0.56       -5.80      5.80 o 
  -8   0   4      115.19      109.36     13.58 o 
  -6   0   4       34.96       25.52      5.91 o 
  -4   0   4     5282.37     5790.91    105.60 o 
  -2   0   4    14035.15    12937.80     83.62 o 
   0   0   4       49.94       54.74      4.09 o 
   2   0   4    78357.03    89081.80    272.39 o 
   4   0   4     1977.74     2207.44     63.21 o 
   6   0   4       26.39       99.34     52.01 o 
   8   0   4      505.81      584.17     35.73 o 
  10   0   4        0.37       -4.32      7.34 o 
  12   0   4       12.69       29.55     18.32 o 
 -12   1   4        0.29        3.91     14.22 o 
 -11   1   4       20.62       39.30     12.40 o 
 -10   1   4        0.06        0.58      2.09 o 
  -9   1   4        7.47        2.62      3.39 o 
  -8   1   4        6.44        5.10      2.42 o 
  -7   1   4      248.00      249.97     21.40 o 
  -6   1   4        4.57        6.76      2.03 o 
  -5   1   4      224.81      234.29     10.19 o 
  -4   1   4      834.68      836.25     29.61 o 
  -3   1   4      289.15      297.41      7.09 o 
  -2   1   4      302.45      289.11      5.21 o 
  -1   1   4     2666.85     2479.66     15.48 o 
   0   1   4    10127.48     9348.25    120.45 o 
   1   1   4     2596.66     2514.87     24.96 o 
   2   1   4    33968.80    32697.69    196.97 o 
   3   1   4        0.29        0.91      0.86 o 
   4   1   4      296.18      270.51     11.93 o 
   5   1   4       17.82       15.89      3.02 o 
   6   1   4       29.78       23.41      3.83 o 
   7   1   4      151.85      136.92      9.63 o 
   8   1   4      975.87      932.29     48.91 o 
   9   1   4       73.09       75.93     11.26 o 
  10   1   4       27.46       25.87     14.76 o 
  11   1   4       12.09       13.61      8.05 o 
  12   1   4        0.42       12.82      8.07 o 
 -12   2   4       11.44       -9.46     11.42 o 
 -11   2   4       16.96       15.26     11.00 o 
 -10   2   4      129.79      100.58     21.88 o 
  -9   2   4       43.42       32.68     12.47 o 
  -8   2   4       30.13       38.41      9.32 o 
  -7   2   4       64.67       47.30      9.27 o 
  -6   2   4        0.69        0.56      1.05 o 
  -5   2   4     1142.27     1225.41     41.58 o 
  -4   2   4      457.67      446.02     20.80 o 
  -3   2   4        9.89        7.62      2.81 o 
  -2   2   4       61.21       74.71      3.95 o 
  -1   2   4     1432.53     1483.04     26.08 o 
   0   2   4      580.87      510.06     20.97 o 
   1   2   4       52.40       43.49      3.76 o 
   2   2   4       79.13       60.24      4.23 o 
   3   2   4      744.58      764.40     32.18 o 
   4   2   4        9.97       15.08      4.10 o 
   5   2   4      285.34      258.33     17.47 o 
   6   2   4      107.73      101.19      7.51 o 
   7   2   4      345.19      339.02     20.27 o 
   8   2   4       49.54       34.70      6.83 o 
   9   2   4        1.78        8.95      4.54 o 
  10   2   4        1.92        3.33      7.88 o 
  11   2   4        0.00       -9.88      9.98 o 
  12   2   4        0.02        8.53      6.71 o 
 -12   3   4        0.33      -12.15     12.15 o 
 -11   3   4       90.27       83.08     22.68 o 
 -10   3   4        4.77        1.96      4.39 o 
  -9   3   4        0.01       -1.06      7.56 o 
  -8   3   4        2.61        2.97      4.03 o 
  -7   3   4       19.66       35.14      8.86 o 
  -6   3   4      564.46      580.19     32.80 o 
  -5   3   4      276.86      266.26     20.57 o 
  -4   3   4     5081.67     5220.93     85.81 o 
  -3   3   4       66.25       77.72      5.09 o 
  -2   3   4      402.88      428.01     18.71 o 
  -1   3   4     4099.13     3918.86     60.37 o 
   0   3   4     3684.17     3513.09     37.89 o 
   1   3   4      713.94      757.55     17.61 o 
   2   3   4      129.34      119.21      6.79 o 
   3   3   4     1019.76     1013.85     52.18 o 
   4   3   4       50.90       30.48     10.95 o 
   5   3   4      955.19     1096.63     29.37 o 
   6   3   4       69.20       53.17     14.35 o 
   7   3   4        0.09        3.36      2.20 o 
   8   3   4       53.13       49.04     16.73 o 
   9   3   4        3.12       -5.32      8.89 o 
  10   3   4       79.37       72.09     21.41 o 
  11   3   4        0.92       -8.79      8.79 o 
  12   3   4        0.40        4.83      7.02 o 
 -11   4   4        6.34       -0.86      3.55 o 
 -10   4   4        0.61        0.42      3.86 o 
  -9   4   4       21.18       40.34     11.21 o 
  -8   4   4       98.79      103.55     16.73 o 
  -7   4   4       43.46       36.48     12.89 o 
  -6   4   4      192.73      190.66     19.84 o 
  -5   4   4      360.60      352.69     26.41 o 
  -4   4   4      276.09      259.04     18.08 o 
  -3   4   4       23.57       26.02      5.11 o 
  -2   4   4      239.04      212.24     12.60 o 
  -1   4   4     1184.73     1163.21     26.74 o 
   0   4   4       40.99       37.80      9.02 o 
   1   4   4     2770.81     2903.82     38.93 o 
   2   4   4      212.67      215.96     11.12 o 
   3   4   4        6.57        4.33      1.70 o 
   4   4   4      135.72      105.77      9.85 o 
   5   4   4        5.66        3.26      2.00 o 
   6   4   4      112.26       80.50     20.91 o 
   7   4   4       58.12       62.51     19.16 o 
   8   4   4      296.19      331.51     45.08 o 
   9   4   4       76.62       97.47     26.51 o 
  10   4   4       10.58       20.76     11.96 o 
  11   4   4        1.96        4.43      2.30 o 
 -11   5   4        4.40       11.72     11.45 o 
 -10   5   4       10.18        8.67      3.60 o 
  -9   5   4        0.93        3.20      3.76 o 
  -8   5   4        3.11        6.48      3.68 o 
  -7   5   4      108.80      115.51     26.80 o 
  -6   5   4        0.68       -1.80      4.18 o 
  -5   5   4        2.59       -1.94      2.56 o 
  -4   5   4       69.99       73.59      9.81 o 
  -3   5   4        6.93       19.23      5.02 o 
  -2   5   4      761.75      789.67     27.92 o 
  -1   5   4      134.69      125.11      7.36 o 
   0   5   4       15.09       14.09      3.20 o 
   1   5   4       51.69       57.71      7.68 o 
   2   5   4       43.63       43.68      7.29 o 
   3   5   4      149.98      157.57     15.41 o 
   4   5   4      123.33      107.96     10.20 o 
   5   5   4      573.28      524.94     44.31 o 
   6   5   4       10.40       -0.11      5.22 o 
   7   5   4      103.69      123.71     28.26 o 
   8   5   4       44.13       54.48     19.65 o 
   9   5   4        0.79       -7.26      8.75 o 
  10   5   4       10.35        9.57      9.02 o 
  11   5   4        0.01       -1.07      3.72 o 
 -10   6   4        2.33        2.50      4.99 o 
  -9   6   4        3.57       10.39      6.24 o 
  -8   6   4        0.64        3.06      6.42 o 
  -7   6   4        1.98        2.38      2.96 o 
  -6   6   4       59.13       64.01     12.79 o 
  -5   6   4        3.50        3.42      2.58 o 
  -4   6   4       46.41       44.97      7.18 o 
  -3   6   4      152.65      140.44     12.99 o 
  -2   6   4      235.86      247.53     13.94 o 
  -1   6   4      132.12      117.34      7.71 o 
   0   6   4        3.02        2.21      1.98 o 
   1   6   4        1.54        1.77      2.34 o 
   2   6   4        0.30       -1.56      1.59 o 
   3   6   4       47.90       50.97      7.32 o 
   4   6   4      181.30      160.93     16.46 o 
   5   6   4       14.47       33.87     15.43 o 
   6   6   4       60.88      103.76     26.22 o 
   7   6   4       28.99       28.01     13.80 o 
   8   6   4        2.40        2.41      4.54 o 
   9   6   4        3.11       13.10     11.11 o 
  10   6   4        8.08        1.08      7.08 o 
  -9   7   4       24.99       34.44     11.63 o 
  -8   7   4        8.77        4.86      5.63 o 
  -7   7   4        4.02        6.99      3.69 o 
  -6   7   4        2.01        5.73      8.42 o 
  -5   7   4       54.69       51.19     11.53 o 
  -4   7   4       57.13       59.07     11.81 o 
  -3   7   4      100.73      105.69     15.73 o 
  -2   7   4      107.40       88.85     10.98 o 
  -1   7   4        9.88        7.40      3.07 o 
   0   7   4        8.65        7.26      5.06 o 
   1   7   4       50.30       52.30      8.55 o 
   2   7   4        3.56        2.82      2.38 o 
   3   7   4       94.50       89.10     10.62 o 
   4   7   4       41.95       36.76     15.36 o 
   5   7   4        0.83        6.90      9.44 o 
   6   7   4       92.83      155.58     33.99 o 
   7   7   4        0.15       -0.47      4.08 o 
   8   7   4       10.82       32.94     18.37 o 
   9   7   4        4.85        1.50      4.80 o 
  -8   8   4        4.17       -1.43      4.86 o 
  -7   8   4       15.04       20.19      7.63 o 
  -6   8   4        0.87        2.36      5.86 o 
  -5   8   4        0.15        2.14      3.78 o 
  -4   8   4        0.27        0.76      2.35 o 
  -3   8   4       20.66       14.32      6.63 o 
  -2   8   4       79.27       66.96      9.96 o 
  -1   8   4        0.94        3.33      2.97 o 
   0   8   4       29.28       33.40      9.18 o 
   1   8   4        0.04        1.59      3.58 o 
   2   8   4        0.64        0.73      3.16 o 
   3   8   4       24.90       38.62     16.32 o 
   4   8   4       41.13       34.21     15.79 o 
   5   8   4        3.45      -10.01     10.01 o 
   6   8   4        0.19        4.07      9.79 o 
   7   8   4        9.79       19.32     13.08 o 
  -5   9   4        3.18      -10.99     10.99 o 
  -4   9   4        5.67        4.31      8.59 o 
  -3   9   4        1.07       -6.27      7.46 o 
  -2   9   4        0.02        0.77      6.29 o 
  -1   9   4        1.24        1.62      4.09 o 
   0   9   4        0.11        0.39      3.77 o 
   1   9   4       14.29       13.66     13.63 o 
   2   9   4       15.70       26.37     13.93 o 
   3   9   4       15.33       21.18     11.70 o 
   4   9   4        0.91        0.83      3.99 o 
   5   9   4        0.07       18.73     11.19 o 
  -3  10   4        0.70        4.08      6.70 o 
  -2  10   4        0.88       -3.36      5.90 o 
  -1  10   4        0.01        3.82      3.11 o 
   0  10   4       41.88       42.08     12.92 o 
   1  10   4        5.01        8.03      9.35 o 
   2  10   4        8.95       22.04     14.15 o 
   3  10   4        0.23        4.75      9.55 o 
 -11   0   5        1.24       -6.27      6.56 o 
  -9   0   5      382.99      329.78     46.44 o 
  -7   0   5       81.19       76.98     11.01 o 
  -5   0   5      956.58     1048.19     36.93 o 
  -3   0   5       92.03      126.39     11.92 o 
  -1   0   5      287.65      312.46     19.00 o 
   1   0   5      359.03      362.36     10.82 o 
   3   0   5     2039.22     1964.07     34.59 o 
   5   0   5       17.99       29.34      6.27 o 
   7   0   5       19.57       11.57      4.07 o 
   9   0   5      269.70      216.23     21.79 o 
  11   0   5        1.96       15.36     12.19 o 
 -12   1   5        9.40       13.83      7.39 o 
 -11   1   5       39.99       90.55     24.29 o 
 -10   1   5       14.90        9.30      3.14 o 
  -9   1   5       14.56       11.23      5.28 o 
  -8   1   5      127.73      132.82     13.77 o 
  -7   1   5        0.08        1.39      1.67 o 
  -6   1   5      124.41      106.39      7.73 o 
  -5   1   5     1403.80     1560.37     45.52 o 
  -4   1   5      264.04      280.13     13.65 o 
  -3   1   5        2.71        1.11      0.92 o 
  -2   1   5      211.03      189.53      4.57 o 
  -1   1   5     5897.46     5481.51     70.11 o 
   0   1   5     1023.16     1022.91     16.63 o 
   1   1   5     2114.39     2245.25     51.72 o 
   2   1   5     5310.62     5424.88     40.58 o 
   3   1   5      214.95      209.06     10.09 o 
   4   1   5        7.22        9.73      3.26 o 
   5   1   5       90.09       83.50      6.98 o 
   6   1   5      124.45      110.87      8.50 o 
   7   1   5      223.76      251.56     14.73 o 
   8   1   5       44.24       36.18      5.91 o 
   9   1   5      169.43      167.87     22.91 o 
  10   1   5        4.81        2.20      2.54 o 
  11   1   5        1.55       -2.98      4.45 o 
  12   1   5        0.92        2.69      8.49 o 
 -12   2   5        2.24        0.98      8.81 o 
 -11   2   5       22.79       25.61     14.85 o 
 -10   2   5       27.31       25.52     11.36 o 
  -9   2   5      203.01      221.69     31.52 o 
  -8   2   5       58.75       73.01     12.28 o 
  -7   2   5       79.94       53.80      7.67 o 
  -6   2   5      377.56      369.45     20.17 o 
  -5   2   5        5.88       13.99      2.19 o 
  -4   2   5        0.05        0.70      1.14 o 
  -3   2   5      195.83      191.98      8.92 o 
  -2   2   5     2121.98     2127.91     24.33 o 
  -1   2   5     7884.42     7392.43    384.76 o 
   0   2   5      576.98      491.65     27.55 o 
   1   2   5     1279.13     1152.33     19.84 o 
   2   2   5      709.90      702.07     15.37 o 
   3   2   5     1034.00     1115.58     60.82 o 
   4   2   5     3433.36     3761.07     54.02 o 
   5   2   5        2.31        0.65      1.31 o 
   6   2   5        0.86        1.28      2.45 o 
   7   2   5      223.85      213.15     15.95 o 
   8   2   5       38.75       29.61      6.17 o 
   9   2   5        2.80        4.23      7.18 o 
  10   2   5       94.05      140.26     21.32 o 
  11   2   5       14.93       32.76     19.35 o 
  12   2   5        7.68       15.24     15.38 o 
 -12   3   5        8.00       28.16     16.67 o 
 -11   3   5       63.08       81.20     22.52 o 
 -10   3   5       63.40       82.73     22.29 o 
  -9   3   5       33.45       31.64     10.84 o 
  -8   3   5       61.75       68.13     12.82 o 
  -7   3   5      440.75      488.79     32.10 o 
  -6   3   5      657.08      757.53     37.65 o 
  -5   3   5      114.04      113.88     13.76 o 
  -4   3   5      241.67      221.26     10.17 o 
  -3   3   5     2406.69     2293.47     25.90 o 
  -2   3   5     2073.10     1948.96     41.11 o 
  -1   3   5      832.78      811.20     29.39 o 
   0   3   5       89.94       92.00     14.79 o 
   1   3   5      193.51      210.95      9.92 o 
   2   3   5       39.36       43.48      4.84 o 
   3   3   5      532.11      572.55     28.10 o 
   4   3   5       86.38       92.59      9.01 o 
   5   3   5       86.39       87.17      7.06 o 
   6   3   5       23.00       28.52      5.32 o 
   7   3   5       57.35       57.45      7.62 o 
   8   3   5      114.86      103.34     23.90 o 
   9   3   5      312.57      344.48     44.71 o 
  10   3   5        6.29        0.09      6.67 o 
  11   3   5        0.00       -2.02     10.04 o 
 -11   4   5        5.58       36.47     16.35 o 
 -10   4   5       59.81       83.89     23.89 o 
  -9   4   5        1.84       -1.19      3.74 o 
  -8   4   5        3.73        0.18      5.65 o 
  -7   4   5        7.22       10.22      5.58 o 
  -6   4   5      289.37      282.26     24.23 o 
  -5   4   5      280.96      276.45     22.55 o 
  -4   4   5      129.07      124.88      7.95 o 
  -3   4   5       87.00       80.09      5.60 o 
  -2   4   5     1797.87     1829.82     45.38 o 
  -1   4   5     1321.18     1510.15    118.18 o 
   0   4   5      260.85      228.43     10.85 o 
   1   4   5     1737.42     1664.65     28.48 o 
   2   4   5       74.88       54.80      8.20 o 
   3   4   5        5.05       18.02     13.88 o 
   4   4   5        6.51        1.74      5.97 o 
   5   4   5        2.55        3.70      4.37 o 
   6   4   5       26.48       38.62     14.16 o 
   7   4   5       44.83       33.82     12.53 o 
   8   4   5       10.67       10.09      7.51 o 
   9   4   5        0.61       18.66     10.52 o 
  10   4   5        4.85       -0.38      8.72 o 
  11   4   5       12.11       24.05     14.79 o 
 -11   5   5        8.87        2.77      5.20 o 
 -10   5   5        7.11       18.93     10.52 o 
  -9   5   5       14.00       12.91      5.93 o 
  -8   5   5        0.00       -2.06      2.71 o 
  -7   5   5       39.84       43.30     10.89 o 
  -6   5   5       69.60       81.43     13.95 o 
  -5   5   5       22.45       18.05      5.74 o 
  -4   5   5        5.13        4.48      1.54 o 
  -3   5   5      161.72      181.66     13.52 o 
  -2   5   5       11.57       17.89      2.69 o 
  -1   5   5     1221.60     1116.88     41.62 o 
   0   5   5       21.29       17.26      3.50 o 
   1   5   5       11.25        8.52      5.33 o 
   2   5   5      618.58      679.72     28.92 o 
   3   5   5        0.56        0.55      4.52 o 
   4   5   5       74.55       88.24     20.55 o 
   5   5   5       37.17       48.97     12.65 o 
   6   5   5      133.79      161.80     32.41 o 
   7   5   5       70.88       88.71     24.61 o 
   8   5   5        4.08       -5.30      5.30 o 
   9   5   5       18.83       27.73     14.52 o 
  10   5   5        2.32      -10.51     10.51 o 
  11   5   5        0.22        6.69      7.71 o 
 -10   6   5       22.04       44.80     19.41 o 
  -9   6   5       11.49       15.18      8.07 o 
  -8   6   5        0.11       -3.64      3.64 o 
  -7   6   5      233.33      247.46     26.53 o 
  -6   6   5        0.06       -3.37      3.96 o 
  -5   6   5       64.25       78.61     13.87 o 
  -4   6   5      253.35      273.55     18.15 o 
  -3   6   5       36.59       38.41      6.63 o 
  -2   6   5      235.01      231.95     16.67 o 
  -1   6   5      172.59      151.39     18.84 o 
   0   6   5        6.18        5.82      3.49 o 
   1   6   5        0.55        1.41      1.58 o 
   2   6   5       29.18       33.19      5.93 o 
   3   6   5       23.64       18.36      6.51 o 
   4   6   5        8.72       10.94      4.79 o 
   5   6   5      140.65      168.86     32.89 o 
   6   6   5        0.43        5.37      8.79 o 
   7   6   5        0.29        2.22      6.92 o 
   8   6   5       25.14       25.54     15.33 o 
   9   6   5        0.88        9.92     10.06 o 
  10   6   5        1.41      -12.27     12.27 o 
  -9   7   5        1.36       -2.28      8.46 o 
  -8   7   5        1.35       -1.17      4.00 o 
  -7   7   5        0.84        1.63      5.48 o 
  -6   7   5       12.14       12.74      6.01 o 
  -5   7   5       10.76        7.35      4.07 o 
  -4   7   5        5.69       -1.03      1.70 o 
  -3   7   5      130.28      151.34     14.50 o 
  -2   7   5       77.13       81.46     10.63 o 
  -1   7   5       71.61       72.03     10.13 o 
   0   7   5       31.91       32.14      6.45 o 
   1   7   5        2.36       -1.70      2.73 o 
   2   7   5        0.03       -4.20      4.20 o 
   3   7   5        0.30       -2.53      2.57 o 
   4   7   5      109.71      113.13     28.15 o 
   5   7   5       66.66       91.98     23.65 o 
   6   7   5       10.48       19.44     12.53 o 
   7   7   5      168.43      138.51     33.80 o 
   8   7   5       38.51       54.71     21.72 o 
   9   7   5       29.94       31.90     15.89 o 
  -8   8   5        2.47       10.11      9.06 o 
  -7   8   5        8.62        4.27      3.19 o 
  -6   8   5        0.87       -4.97      4.97 o 
  -5   8   5       12.19       12.38      5.56 o 
  -4   8   5        2.48        0.93      4.12 o 
  -3   8   5        5.89        5.09      3.12 o 
  -2   8   5       57.83       57.35      9.52 o 
  -1   8   5       17.99       16.83      5.15 o 
   0   8   5        9.97        7.14      3.39 o 
   1   8   5        7.44        5.87      2.85 o 
   2   8   5      104.21      132.92     30.71 o 
   3   8   5       26.32       37.91     17.07 o 
   4   8   5       14.43       18.75     14.00 o 
   5   8   5       90.52      115.51     30.62 o 
   6   8   5        8.21        8.84      9.69 o 
   7   8   5       22.22        3.85      5.84 o 
  -5   9   5        1.77      -13.33     13.33 o 
  -4   9   5        0.00       -1.99      5.65 o 
  -3   9   5       17.30       12.13      9.84 o 
  -2   9   5       33.28       27.02     14.57 o 
  -1   9   5        0.45       -2.18      2.92 o 
   0   9   5        2.86       -2.71      2.71 o 
   1   9   5        7.54       11.36      6.00 o 
   2   9   5        1.71        5.50      7.31 o 
   3   9   5       10.70        8.62     11.30 o 
   4   9   5        8.05       24.08     15.05 o 
   5   9   5        3.72        3.95     11.58 o 
  -3  10   5        3.32       -8.06      8.65 o 
  -2  10   5       18.75        9.03      8.45 o 
  -1  10   5       14.99        7.33      8.26 o 
   0  10   5        3.27        4.07      3.56 o 
   1  10   5       49.03       70.91     24.75 o 
   2  10   5       21.21       44.06     20.50 o 
 -12   0   6       16.11       28.94     14.51 o 
 -10   0   6       25.23       23.83     11.41 o 
  -8   0   6      120.98      125.09     28.33 o 
  -6   0   6      422.32      512.56     28.81 o 
  -4   0   6       29.75       48.31     10.13 o 
  -2   0   6      355.37      371.77     11.53 o 
   0   0   6      161.93      137.73      8.04 o 
   2   0   6     5905.48     5757.69     55.17 o 
   4   0   6     2384.59     2546.19     44.70 o 
   6   0   6       12.66        9.91      4.10 o 
   8   0   6      469.60      486.49     31.64 o 
  10   0   6       13.78       10.39     10.76 o 
  12   0   6       10.05        2.18      8.89 o 
 -12   1   6        3.00       -2.96      8.17 o 
 -11   1   6        0.00        5.90      6.56 o 
 -10   1   6       14.33        7.29      6.33 o 
  -9   1   6        2.50        0.47      2.73 o 
  -8   1   6       44.24       48.35      5.92 o 
  -7   1   6        9.04        6.22      1.76 o 
  -6   1   6      248.40      269.90     20.89 o 
  -5   1   6     5814.86     6417.13    120.77 o 
  -4   1   6      697.00      689.53     26.41 o 
  -3   1   6      742.00      746.53     12.67 o 
  -2   1   6      316.72      269.43      6.03 o 
  -1   1   6        9.08       16.27      1.75 o 
   0   1   6     4865.74     4755.88     74.18 o 
   1   1   6     5117.20     4894.83     41.13 o 
   2   1   6    16280.53    16235.05     96.59 o 
   3   1   6      619.81      626.75     18.95 o 
   4   1   6        1.28        3.56      2.21 o 
   5   1   6       22.77       26.06      4.41 o 
   6   1   6       13.47       14.03      3.00 o 
   7   1   6       27.16       23.65      4.21 o 
   8   1   6        0.00       -2.38      2.38 o 
   9   1   6      110.41      115.32     20.29 o 
  10   1   6        2.13        2.24      2.44 o 
  11   1   6       14.53       26.20      9.10 o 
  12   1   6       13.78        5.95      8.73 o 
 -12   2   6        9.57       -2.36     10.70 o 
 -11   2   6       48.15       51.80     22.14 o 
 -10   2   6        0.03       -1.82      5.26 o 
  -9   2   6        5.01        2.00      6.53 o 
  -8   2   6       28.63       17.56      5.56 o 
  -7   2   6       69.10       44.93      4.87 o 
  -6   2   6      273.15      231.15     26.40 o 
  -5   2   6       10.69        7.26      1.96 o 
  -4   2   6       85.52       77.53      6.36 o 
  -3   2   6      553.46      558.21     11.45 o 
  -2   2   6       11.42       10.62      1.53 o 
  -1   2   6     1306.01     1294.32     34.42 o 
   0   2   6      211.28      215.36     12.09 o 
   1   2   6      316.14      281.61     14.73 o 
   2   2   6      613.31      681.19     15.85 o 
   3   2   6        6.58        2.97      2.50 o 
   4   2   6      531.41      593.45     19.30 o 
   5   2   6       17.46       14.17      3.22 o 
   6   2   6       41.88       41.50      5.63 o 
   7   2   6       52.75       67.74      9.51 o 
   8   2   6      182.39      154.16     14.73 o 
   9   2   6        9.06        2.73      2.59 o 
  10   2   6       22.01       24.18      9.31 o 
  11   2   6       36.93       69.74     24.84 o 
  12   2   6       33.90       59.82     23.58 o 
 -12   3   6       10.98        2.39      3.82 o 
 -11   3   6       73.76       75.57     21.48 o 
 -10   3   6      179.13      241.92     37.52 o 
  -9   3   6      101.85      129.09     21.06 o 
  -8   3   6       87.25       86.22     14.06 o 
  -7   3   6       72.94       78.80     12.93 o 
  -6   3   6      243.48      228.11     48.41 o 
  -5   3   6      964.17     1061.69     57.59 o 
  -4   3   6      390.96      352.11     23.18 o 
  -3   3   6        3.88        5.00      1.17 o 
  -2   3   6       87.26       82.05      7.57 o 
  -1   3   6     3839.69     4006.98     86.40 o 
   0   3   6      236.83      253.60      9.36 o 
   1   3   6      172.93      154.54     11.88 o 
   2   3   6       23.86       24.66      3.68 o 
   3   3   6      125.77      147.58     12.28 o 
   4   3   6     1410.05     1428.96     42.95 o 
   5   3   6      160.72      164.87     12.55 o 
   6   3   6        6.61        4.33      2.24 o 
   7   3   6      690.34      698.86     57.67 o 
   8   3   6       14.32       11.73      8.06 o 
   9   3   6        1.03       -7.97      9.51 o 
  10   3   6        0.96        1.28      3.05 o 
  11   3   6       24.20       32.41     11.49 o 
 -11   4   6       32.64       11.15      8.63 o 
 -10   4   6        1.46        3.60      5.16 o 
  -9   4   6        1.28       -1.56      3.62 o 
  -8   4   6        1.94        1.71      4.83 o 
  -7   4   6        0.53       -3.91      3.91 o 
  -6   4   6      307.07      325.11     26.12 o 
  -5   4   6      163.84      178.30     18.15 o 
  -4   4   6      102.34       95.90      6.38 o 
  -3   4   6      105.34      104.20      6.18 o 
  -2   4   6       20.33       37.09      7.19 o 
  -1   4   6      126.20      135.44     12.96 o 
   0   4   6        5.15        0.16      5.14 o 
   1   4   6      511.94      574.61     34.08 o 
   2   4   6       52.61       31.57      6.45 o 
   3   4   6      614.38      674.19     52.51 o 
   4   4   6       50.75       46.56     10.89 o 
   5   4   6      168.29      200.11     31.56 o 
   6   4   6       52.10       72.56     20.01 o 
   7   4   6       26.64       25.01     14.59 o 
   8   4   6       31.93       30.70     14.21 o 
   9   4   6       23.29       20.87     10.28 o 
  10   4   6        0.47       -4.55      6.03 o 
  11   4   6        3.05       -2.23      4.40 o 
 -11   5   6        1.75       -2.51      5.00 o 
 -10   5   6        6.94        7.88     11.31 o 
  -9   5   6       16.66       21.55      8.05 o 
  -8   5   6       10.60       14.67      7.06 o 
  -7   5   6        0.58       -2.11      3.73 o 
  -6   5   6      733.80      791.37     57.29 o 
  -5   5   6      132.79      133.69     16.66 o 
  -4   5   6        2.23        3.24      1.46 o 
  -3   5   6      369.93      339.52     42.73 o 
  -2   5   6     2141.38     2233.19     56.35 o 
  -1   5   6       88.54       79.25     11.88 o 
   0   5   6       21.14       36.26     12.63 o 
   1   5   6       35.19       11.36      7.13 o 
   2   5   6       10.65        3.69      4.77 o 
   3   5   6       95.08      121.68     24.32 o 
   4   5   6       38.61       42.40     15.78 o 
   5   5   6        0.31       11.51      6.83 o 
   6   5   6       73.58       64.68     19.38 o 
   7   5   6       44.42       51.77     18.64 o 
   8   5   6        2.25       20.07     11.59 o 
   9   5   6        7.47       -8.17      8.23 o 
  10   5   6        0.60        1.10      3.29 o 
 -10   6   6       47.90       45.39     12.95 o 
  -9   6   6        3.77        4.02     16.25 o 
  -8   6   6       12.52       13.08      7.00 o 
  -7   6   6        4.29       17.07      7.93 o 
  -6   6   6        6.81        7.07      9.46 o 
  -5   6   6       21.89       27.40      7.53 o 
  -4   6   6       17.34       32.66      6.06 o 
  -3   6   6        9.80       16.30      4.33 o 
  -2   6   6     1086.46     1138.82     37.49 o 
  -1   6   6      747.94      751.08     30.47 o 
   0   6   6      394.00      398.03     26.23 o 
   1   6   6      194.74      186.50     29.56 o 
   2   6   6        3.54        1.44      3.58 o 
   3   6   6      282.29      294.66     40.55 o 
   4   6   6        4.96        8.56      5.79 o 
   5   6   6      219.03      258.89     40.13 o 
   6   6   6        2.55        6.42      7.74 o 
   7   6   6        3.99       -0.43      6.47 o 
   8   6   6       24.20       31.98     16.04 o 
   9   6   6       34.36       27.43     15.35 o 
  10   6   6        6.10      -14.53     14.53 o 
  -9   7   6        0.00        1.58      3.95 o 
  -8   7   6        0.37        2.17      9.93 o 
  -7   7   6        2.02        4.84      3.05 o 
  -6   7   6       31.91       22.58      7.19 o 
  -5   7   6        4.24        5.22      5.99 o 
  -4   7   6       38.48       46.42     10.62 o 
  -3   7   6       46.32       60.61      9.44 o 
  -2   7   6      513.80      527.00     27.55 o 
  -1   7   6        0.09        2.67      4.32 o 
   0   7   6      460.25      499.68     26.40 o 
   1   7   6        0.75        6.98      4.77 o 
   2   7   6       20.21       22.77      7.89 o 
   3   7   6       26.40       47.77     10.72 o 
   4   7   6       11.32       13.04     10.11 o 
   5   7   6       16.20       16.95     12.64 o 
   6   7   6       19.07        8.08      9.99 o 
   7   7   6        4.39       -1.86      7.30 o 
   8   7   6        4.41       13.33     10.38 o 
   9   7   6        2.08        1.92      4.69 o 
  -8   8   6        0.57       -1.12      3.35 o 
  -7   8   6       50.71       63.34     14.53 o 
  -6   8   6        0.55       -2.40      4.40 o 
  -5   8   6        2.91        3.50      2.51 o 
  -4   8   6        1.87       -1.55      4.23 o 
  -3   8   6       26.27       28.96     10.34 o 
  -2   8   6       87.40       83.12     11.65 o 
  -1   8   6        0.80        5.23      5.37 o 
   0   8   6      125.30      114.32     13.45 o 
   1   8   6        6.83        5.46      3.63 o 
   2   8   6        2.05       16.77     11.18 o 
   3   8   6       62.71       70.60     23.05 o 
   4   8   6       11.18       19.25     12.25 o 
   5   8   6        2.18       14.55     12.14 o 
   6   8   6        0.62       -0.72      4.74 o 
   7   8   6       21.72       15.68     11.95 o 
  -5   9   6        2.19       15.73     11.77 o 
  -4   9   6       10.52        8.48      7.36 o 
  -3   9   6        6.89       11.91      9.97 o 
  -2   9   6        0.00        6.25      9.16 o 
  -1   9   6       40.33       58.72     13.81 o 
   0   9   6       25.56       35.06     11.21 o 
   1   9   6       18.28       24.20      8.83 o 
   2   9   6        3.21        2.27      5.51 o 
   3   9   6        5.00        8.00      6.55 o 
   4   9   6       10.05       -6.90      8.18 o 
   5   9   6        1.59       30.30     18.36 o 
  -2  10   6        1.99      -10.34     10.34 o 
  -1  10   6       22.37       23.92     14.64 o 
   0  10   6        6.74        4.37     11.49 o 
   1  10   6        3.89        5.74      7.47 o 
   2  10   6        9.36      -10.41     10.41 o 
 -11   0   7       63.60       73.47     24.66 o 
  -9   0   7       10.19       14.11      5.82 o 
  -7   0   7       37.00       29.20      5.57 o 
  -5   0   7       36.38       48.55      7.70 o 
  -3   0   7     5117.22     4663.87    103.18 o 
  -1   0   7       14.68       20.08      3.27 o 
   1   0   7     6412.53     5799.98     62.10 o 
   3   0   7    28531.77    29703.88    176.66 o 
   5   0   7     1048.04     1081.90     39.00 o 
   7   0   7      353.80      398.70     27.66 o 
   9   0   7       42.12       38.12      9.77 o 
  11   0   7       14.58        6.32      3.74 o 
 -12   1   7       42.98       49.27     14.82 o 
 -11   1   7        2.13       -0.47      5.60 o 
 -10   1   7        4.96        1.71      2.49 o 
  -9   1   7       54.95       75.35     10.83 o 
  -8   1   7       80.65       76.01     12.11 o 
  -7   1   7       33.73       34.60      4.89 o 
  -6   1   7        0.23        3.46      3.56 o 
  -5   1   7     2305.47     2687.24     54.98 o 
  -4   1   7       76.50       83.29      6.07 o 
  -3   1   7     3219.51     3276.42     32.65 o 
  -2   1   7     1008.51      949.01     19.67 o 
  -1   1   7     2635.49     2346.09     61.15 o 
   0   1   7      352.81      365.18     11.54 o 
   1   1   7     5011.28     4687.52     79.01 o 
   2   1   7      426.71      441.04     13.78 o 
   3   1   7      191.02      209.95     11.55 o 
   4   1   7     3564.80     3835.94     81.44 o 
   5   1   7      596.05      609.77     41.43 o 
   6   1   7       40.29       26.84      6.57 o 
   7   1   7      123.42      140.70     13.94 o 
   8   1   7        1.50       -2.74      3.37 o 
   9   1   7        0.00       -3.70      3.70 o 
  10   1   7       41.21       44.34      9.42 o 
  11   1   7       38.72       50.02     14.22 o 
  12   1   7        9.41        5.59      5.53 o 
 -12   2   7        0.98        5.16      9.00 o 
 -11   2   7       52.69       78.34     25.87 o 
 -10   2   7        0.83       -1.40      2.42 o 
  -9   2   7      234.46      232.48     23.66 o 
  -8   2   7       42.48       48.83     10.15 o 
  -7   2   7       40.06       31.14      5.41 o 
  -6   2   7      554.40      539.52     40.67 o 
  -5   2   7       53.46       43.35      5.14 o 
  -4   2   7      585.66      555.99     20.56 o 
  -3   2   7       78.30       65.53      3.83 o 
  -2   2   7      302.60      306.96      8.45 o 
  -1   2   7      662.69      603.04     34.05 o 
   0   2   7       10.46       13.74      3.00 o 
   1   2   7      379.51      331.15     13.11 o 
   2   2   7      434.61      470.53     15.89 o 
   3   2   7        8.04        8.82      3.07 o 
   4   2   7      120.83      135.34     10.64 o 
   5   2   7      203.93      218.81     12.66 o 
   6   2   7        4.83        6.07      2.06 o 
   7   2   7        2.00        3.50      2.36 o 
   8   2   7       15.50       19.84      5.44 o 
   9   2   7        1.72       -3.18      3.18 o 
  10   2   7       36.00       31.88     11.12 o 
  11   2   7       81.07      144.07     35.55 o 
  12   2   7        0.94       -0.05     12.09 o 
 -12   3   7        0.16        8.04     12.48 o 
 -11   3   7       29.25       20.53     11.90 o 
 -10   3   7        4.09        4.84      5.58 o 
  -9   3   7        0.90       -1.43      3.42 o 
  -8   3   7        2.70        2.64     11.45 o 
  -7   3   7       18.35       28.26     11.02 o 
  -6   3   7        1.49        1.11      4.13 o 
  -5   3   7        7.28        6.04      1.81 o 
  -4   3   7      157.83      144.81      9.03 o 
  -3   3   7      403.15      434.81     10.49 o 
  -2   3   7      205.52      257.74     13.69 o 
  -1   3   7     1788.94     1876.29     66.12 o 
   0   3   7       61.87       55.16      4.43 o 
   1   3   7       83.44       68.20      7.20 o 
   2   3   7      490.89      448.60     22.22 o 
   3   3   7       12.91       -4.70      7.85 o 
   4   3   7        1.13        5.72      3.97 o 
   5   3   7      484.77      496.91     19.27 o 
   6   3   7       74.36       69.49      9.04 o 
   7   3   7      268.40      248.85     17.57 o 
   8   3   7       17.34       12.79     14.33 o 
   9   3   7        7.82       -1.17      4.60 o 
  10   3   7        6.96        3.80      7.92 o 
  11   3   7       19.83        7.60      4.69 o 
 -11   4   7        0.01        2.03      3.77 o 
 -10   4   7       40.18       34.97     10.94 o 
  -9   4   7       35.48       35.22     10.33 o 
  -8   4   7       34.18       24.92      7.20 o 
  -7   4   7      135.28      155.55     19.71 o 
  -6   4   7      595.73      676.24     37.92 o 
  -5   4   7      542.91      606.72     45.16 o 
  -4   4   7      206.90      197.64     11.14 o 
  -3   4   7      128.83      128.56      6.63 o 
  -2   4   7      863.83      915.91     34.09 o 
  -1   4   7      334.17      351.63     31.56 o 
   0   4   7      921.81      954.78     55.36 o 
   1   4   7      705.99      683.83     24.07 o 
   2   4   7      620.06      616.76     45.90 o 
   3   4   7      618.56      655.55     53.09 o 
   4   4   7      166.74      174.67     28.37 o 
   5   4   7      126.31      122.26     25.89 o 
   6   4   7        8.62        7.91      6.39 o 
   7   4   7        8.98        5.51      7.36 o 
   8   4   7        0.06       -2.98      9.17 o 
   9   4   7       26.56       49.86     18.62 o 
  10   4   7       30.86       32.21     16.57 o 
  11   4   7        0.08       -7.72      7.87 o 
 -11   5   7        1.86       -3.05      8.02 o 
 -10   5   7       16.32       16.14      7.46 o 
  -9   5   7        0.42       -0.60      3.66 o 
  -8   5   7        0.29       -3.72      4.29 o 
  -7   5   7      203.83      205.53     30.36 o 
  -6   5   7      388.51      409.69     33.98 o 
  -5   5   7      124.85      130.44     16.60 o 
  -4   5   7        1.86        3.44      1.47 o 
  -3   5   7       79.27       98.20     11.95 o 
  -2   5   7       47.28       54.69      9.24 o 
  -1   5   7      141.77      137.05     14.24 o 
   0   5   7      449.69      465.70     42.53 o 
   1   5   7       35.36       20.01      8.89 o 
   2   5   7        1.04        0.79      2.81 o 
   3   5   7       44.20       37.47     13.93 o 
   4   5   7       19.11       20.48     11.43 o 
   5   5   7        4.01        4.50      4.90 o 
   6   5   7        0.02       -0.15      3.58 o 
   7   5   7      367.39      382.42     50.18 o 
   8   5   7       52.25       18.52      8.24 o 
   9   5   7        4.67        2.45      6.62 o 
  10   5   7        5.70        2.47      4.00 o 
 -10   6   7        4.00        7.68      5.90 o 
  -9   6   7        7.44        0.51      3.11 o 
  -8   6   7       41.77       65.38     14.30 o 
  -7   6   7        7.92       13.19      6.37 o 
  -6   6   7       67.82       75.80     13.70 o 
  -5   6   7       12.57       11.30      4.24 o 
  -4   6   7       52.15       51.07      9.59 o 
  -3   6   7       11.56        6.26      3.04 o 
  -2   6   7        6.10       11.55      6.14 o 
  -1   6   7     1096.24     1148.78     44.78 o 
   0   6   7      358.24      367.37     41.10 o 
   1   6   7      233.55      292.51     38.08 o 
   2   6   7       97.62      117.76     24.85 o 
   3   6   7       25.95       44.35     17.10 o 
   4   6   7       50.07       73.55     21.84 o 
   5   6   7       26.90       41.16     17.57 o 
   6   6   7      207.96      264.33     43.16 o 
   7   6   7       11.13       11.49     10.87 o 
   8   6   7        0.08       -7.80     10.41 o 
   9   6   7        1.21        2.94      5.52 o 
  10   6   7        1.17      -11.65     11.65 o 
  -9   7   7        1.71        7.07      4.83 o 
  -8   7   7       55.94       51.02     12.98 o 
  -7   7   7       13.78        6.20      4.94 o 
  -6   7   7        3.08        0.85      4.14 o 
  -5   7   7       34.66       36.66      9.26 o 
  -4   7   7        3.01        3.35      4.30 o 
  -3   7   7       28.51       27.97      6.45 o 
  -2   7   7      214.78      225.31     18.16 o 
  -1   7   7       79.87       69.84      9.93 o 
   0   7   7        1.54        0.89      2.03 o 
   1   7   7       27.02       37.33     10.21 o 
   2   7   7       69.97       97.87     21.52 o 
   3   7   7        0.16        0.07      2.87 o 
   4   7   7       15.87       25.01     12.55 o 
   5   7   7       44.49       20.37     12.72 o 
   6   7   7       30.18       51.01     19.66 o 
   7   7   7       12.80       28.35     14.98 o 
   8   7   7        6.96       -0.91      8.27 o 
  -8   8   7        0.02        1.18      4.20 o 
  -7   8   7       31.93       46.76     13.89 o 
  -6   8   7       45.85       62.31     13.34 o 
  -5   8   7        3.37       -3.82      7.04 o 
  -4   8   7        0.23       -4.71      4.71 o 
  -3   8   7        0.48        6.24      4.64 o 
  -2   8   7       17.59       13.80      6.10 o 
  -1   8   7       60.68       61.60      9.85 o 
   0   8   7        2.26        0.25      2.60 o 
   1   8   7       19.79       21.61      5.73 o 
   2   8   7       10.65        5.07      5.93 o 
   3   8   7        0.79        3.20      4.12 o 
   4   8   7        0.01       13.46     10.68 o 
   5   8   7       17.76        9.00      6.58 o 
   6   8   7        0.15       15.76     15.55 o 
   7   8   7        7.04        4.70      6.94 o 
  -6   9   7        0.67       -0.47      5.22 o 
  -5   9   7        4.24       -1.03      5.01 o 
  -4   9   7        0.19       15.36     11.75 o 
  -3   9   7       61.72       62.87     22.00 o 
  -2   9   7       12.93        5.48      7.12 o 
  -1   9   7        2.46       -4.36      4.36 o 
   0   9   7        1.73       -1.47      5.53 o 
   1   9   7        2.91        9.53      6.19 o 
   2   9   7        0.94        5.09      5.37 o 
   3   9   7        2.67        9.25     10.37 o 
   4   9   7        2.45       12.90     14.33 o 
   5   9   7        5.49       18.97     13.47 o 
  -2  10   7        9.10        9.10     11.63 o 
  -1  10   7        6.31        7.32     10.09 o 
   0  10   7       15.64        3.52     10.01 o 
   1  10   7        9.37       11.39     10.31 o 
   2  10   7        2.07       11.07     10.36 o 
 -12   0   8        3.40       12.86      6.15 o 
 -10   0   8        0.09        4.78      5.91 o 
  -8   0   8      203.61      184.23     36.15 o 
  -6   0   8      183.61      227.51     19.15 o 
  -4   0   8        3.64       20.76      6.67 o 
  -2   0   8       21.93       18.39      3.52 o 
   0   0   8     5953.51     5626.67    106.26 o 
   2   0   8      112.12      107.38      8.75 o 
   4   0   8     1284.35     1470.42     68.99 o 
   6   0   8       85.23       80.63     11.88 o 
   8   0   8      129.22      127.37     17.24 o 
  10   0   8        0.36        0.89      3.91 o 
  12   0   8       16.47       20.94     13.28 o 
 -12   1   8       33.28       46.93     13.77 o 
 -11   1   8        4.13        9.43      7.39 o 
 -10   1   8       18.95        6.58      5.00 o 
  -9   1   8       19.23       23.28      6.57 o 
  -8   1   8      366.37      386.89     21.04 o 
  -7   1   8       18.06       24.11      6.82 o 
  -6   1   8      587.24      566.58     30.17 o 
  -5   1   8        6.30        5.76      1.69 o 
  -4   1   8      188.29      209.96      9.48 o 
  -3   1   8      558.45      491.12     11.82 o 
  -2   1   8     1373.38     1368.97     19.60 o 
  -1   1   8       13.51        9.09      2.18 o 
   0   1   8      835.87      774.45     17.88 o 
   1   1   8      213.72      232.38     10.21 o 
   2   1   8       57.61       54.94      5.13 o 
   3   1   8       11.39       10.43      3.00 o 
   4   1   8     8713.36     8805.46     93.32 o 
   5   1   8      254.36      271.64     20.43 o 
   6   1   8        4.59       11.88      4.59 o 
   7   1   8      104.61      112.93     12.73 o 
   8   1   8       35.02       27.00      7.78 o 
   9   1   8        0.08        2.14      3.29 o 
  10   1   8        2.25       -0.13      1.95 o 
  11   1   8        0.39        4.02      8.39 o 
  12   1   8        0.68        0.23      5.71 o 
 -12   2   8        1.93       35.34     18.41 o 
 -11   2   8        3.56       -5.54      6.84 o 
 -10   2   8      131.83      113.72     23.29 o 
  -9   2   8      140.15      157.49     19.38 o 
  -8   2   8        1.92        1.70      2.60 o 
  -7   2   8      133.78      105.89     11.29 o 
  -6   2   8       84.50       66.20      8.61 o 
  -5   2   8      181.97      171.67      8.94 o 
  -4   2   8      386.17      316.40     11.95 o 
  -3   2   8     1182.48     1227.00     26.01 o 
  -2   2   8      515.81      427.08     10.74 o 
  -1   2   8       33.45       33.66      3.40 o 
   0   2   8      183.33      191.91     21.37 o 
   1   2   8      243.46      261.06     15.54 o 
   2   2   8     1625.77     1583.53     38.56 o 
   3   2   8      969.72     1096.54     32.90 o 
   4   2   8      549.58      516.29     19.83 o 
   5   2   8      526.44      526.72     24.80 o 
   6   2   8        1.91       -1.04      1.89 o 
   7   2   8      103.95       97.29     14.89 o 
   8   2   8       87.59       91.37     11.99 o 
   9   2   8       48.64       48.09      8.36 o 
  10   2   8        0.09       -4.73      5.13 o 
  11   2   8        8.51        0.82      8.15 o 
  12   2   8        9.22      -12.41     12.41 o 
 -12   3   8        3.94        9.82     11.75 o 
 -11   3   8       13.28       10.82     11.16 o 
 -10   3   8        2.70        5.53      5.55 o 
  -9   3   8      221.33      249.23     25.71 o 
  -8   3   8       74.22      111.20     16.67 o 
  -7   3   8        0.09       -2.20      2.61 o 
  -6   3   8       76.34       61.81     10.35 o 
  -5   3   8       79.07       77.02      8.63 o 
  -4   3   8      164.89      160.23      6.87 o 
  -3   3   8        1.43        2.76      1.05 o 
  -2   3   8      229.41      241.42     13.73 o 
  -1   3   8       72.41       58.33     12.10 o 
   0   3   8     1123.58      974.07     58.71 o 
   1   3   8        0.09        1.07      1.62 o 
   2   3   8      804.90      755.52     29.55 o 
   3   3   8      252.05      263.61     33.50 o 
   4   3   8      100.59      137.53     12.49 o 
   5   3   8       12.99       16.40      3.52 o 
   6   3   8       63.85       74.30      9.77 o 
   7   3   8      196.23      208.96     22.25 o 
   8   3   8      199.59      175.83     30.11 o 
   9   3   8       39.36       42.48     15.73 o 
  10   3   8        0.07        1.03      6.22 o 
  11   3   8       30.03       19.00      9.00 o 
 -11   4   8        5.96       -4.82      6.31 o 
 -10   4   8       51.71       63.01     14.31 o 
  -9   4   8        7.54       13.18      5.99 o 
  -8   4   8       70.49       72.82     13.24 o 
  -7   4   8      101.01      100.08     20.03 o 
  -6   4   8      354.57      408.52     34.87 o 
  -5   4   8       47.24       43.54      8.13 o 
  -4   4   8       24.86       22.21      2.38 o 
  -3   4   8       27.28       21.19      2.61 o 
  -2   4   8      159.81      176.69     15.56 o 
  -1   4   8       72.38       76.01     15.52 o 
   0   4   8        7.89       13.33      8.69 o 
   1   4   8      100.40       98.57     10.38 o 
   2   4   8      178.96      164.69     14.32 o 
   3   4   8      790.68      805.28     59.17 o 
   4   4   8      447.13      501.01     48.49 o 
   5   4   8        0.35        0.31      7.42 o 
   6   4   8       16.02       16.80      8.75 o 
   7   4   8      237.34      276.01     40.53 o 
   8   4   8      162.41      156.99     31.73 o 
   9   4   8        3.65       12.02      8.22 o 
  10   4   8        1.34       11.28      9.68 o 
  11   4   8       10.79        9.41     10.05 o 
 -11   5   8       37.49       39.19     17.89 o 
 -10   5   8       21.72       21.09      8.76 o 
  -9   5   8       12.10        8.15     10.58 o 
  -8   5   8      114.02      106.65     18.57 o 
  -7   5   8       58.20       61.37     12.30 o 
  -6   5   8       32.11       35.93      8.69 o 
  -5   5   8        5.87        6.56      4.58 o 
  -4   5   8      131.51      115.43      7.90 o 
  -3   5   8       25.35       44.87      8.41 o 
  -2   5   8      558.06      486.29     34.20 o 
  -1   5   8       28.27       43.60      8.33 o 
   0   5   8      125.10      115.68     21.70 o 
   1   5   8      126.04      136.62     24.39 o 
   2   5   8       24.96       27.63      6.41 o 
   3   5   8      298.06      337.84     41.20 o 
   4   5   8        2.66        3.44      6.16 o 
   5   5   8       46.82       46.55     16.80 o 
   6   5   8        5.90       14.94      8.68 o 
   7   5   8       22.94       27.66     13.56 o 
   8   5   8      135.31      136.17     31.31 o 
   9   5   8       28.04       49.93     20.35 o 
  10   5   8        0.49       -9.66      9.66 o 
 -10   6   8        6.67        4.84      4.11 o 
  -9   6   8        2.09        0.45      2.17 o 
  -8   6   8       46.04       48.39     12.42 o 
  -7   6   8       99.92      115.24     18.15 o 
  -6   6   8        7.43        5.26      4.86 o 
  -5   6   8        7.19       -0.35      2.85 o 
  -4   6   8      241.61      253.06     18.31 o 
  -3   6   8       19.04       21.92      8.28 o 
  -2   6   8      183.97      219.14     20.02 o 
  -1   6   8      660.14      677.61     35.19 o 
   0   6   8        6.58       15.79      8.79 o 
   1   6   8       13.58       -2.92      6.23 o 
   2   6   8        1.62       -4.51      7.26 o 
   3   6   8       54.61       49.39     16.64 o 
   4   6   8       15.93       15.21     10.24 o 
   5   6   8        0.76        9.66      9.00 o 
   6   6   8      253.61      310.98     46.84 o 
   7   6   8       49.83       46.47     20.14 o 
   8   6   8       23.46       45.11     18.87 o 
   9   6   8       18.07        1.93      4.25 o 
  -9   7   8        0.90       -2.00      4.75 o 
  -8   7   8       16.98       12.50      6.81 o 
  -7   7   8       26.10       25.40     13.24 o 
  -6   7   8        5.56        6.03      4.28 o 
  -5   7   8        4.96       11.67      5.69 o 
  -4   7   8        3.32        4.55      2.28 o 
  -3   7   8      124.46      129.23     13.74 o 
  -2   7   8        0.38       -1.08      3.04 o 
  -1   7   8       52.29       56.57      9.27 o 
   0   7   8       27.67       26.58      6.93 o 
   1   7   8       11.85       13.19      6.48 o 
   2   7   8        2.96        5.99      3.84 o 
   3   7   8        0.83        3.25      3.82 o 
   4   7   8        3.59        6.45     10.47 o 
   5   7   8       23.94       40.03     17.48 o 
   6   7   8        8.08        9.70      9.22 o 
   7   7   8       29.69       31.60     15.35 o 
   8   7   8       18.87       11.80      8.71 o 
  -8   8   8        2.27        3.72      8.20 o 
  -7   8   8        9.03        3.22      6.22 o 
  -6   8   8       28.59       33.94     10.66 o 
  -5   8   8        2.99       -5.20      7.20 o 
  -4   8   8       68.37       79.00     17.98 o 
  -3   8   8      217.28      215.13     23.63 o 
  -2   8   8       41.41       34.13      8.41 o 
  -1   8   8        1.66       -0.87      2.52 o 
   0   8   8        0.05       -3.04      3.04 o 
   1   8   8        0.25        3.20      2.34 o 
   2   8   8       29.49       32.40      9.66 o 
   3   8   8       21.83       36.05     15.77 o 
   4   8   8        4.99       37.44     15.87 o 
   5   8   8        0.02        0.61      6.68 o 
   6   8   8       81.80       84.13     26.40 o 
   7   8   8       11.69        0.64      9.97 o 
  -6   9   8        0.75       10.37      8.76 o 
  -5   9   8       11.65       21.08      8.90 o 
  -4   9   8        2.55        7.87     11.41 o 
  -3   9   8       15.54       23.67     13.39 o 
  -2   9   8        1.62       -6.94      7.71 o 
  -1   9   8        0.90       -8.10      8.10 o 
   0   9   8        9.59        2.65      2.50 o 
   1   9   8        0.75        3.00     13.40 o 
   2   9   8       33.95       32.57     16.53 o 
   3   9   8        1.02        1.27      7.02 o 
   4   9   8       23.65       32.89     15.07 o 
   5   9   8       13.79        3.43      7.43 o 
  -2  10   8        0.16        3.96      4.25 o 
  -1  10   8        1.00       -9.86      9.86 o 
   0  10   8        2.21       -3.19     15.26 o 
   1  10   8        0.19        0.13      8.93 o 
 -11   0   9        1.42        2.54      8.20 o 
  -9   0   9       10.15       15.38      5.67 o 
  -7   0   9       54.37       70.60     11.99 o 
  -5   0   9       16.85       27.02      6.07 o 
  -3   0   9      444.56      515.98     29.90 o 
  -1   0   9      743.48      649.43     20.80 o 
   1   0   9     1494.10     1488.11     37.40 o 
   3   0   9      528.73      467.36     22.23 o 
   5   0   9      636.85      618.94     44.20 o 
   7   0   9      628.01      639.37     36.11 o 
   9   0   9       65.63       76.31     14.07 o 
  11   0   9      112.88      124.16     31.01 o 
 -12   1   9        0.35        6.87      6.31 o 
 -11   1   9        3.73        0.35      7.00 o 
 -10   1   9        8.41        3.15      5.51 o 
  -9   1   9       30.01       23.99      4.90 o 
  -8   1   9       64.99       56.85      9.81 o 
  -7   1   9      238.07      282.37     18.60 o 
  -6   1   9      111.81      104.22     13.57 o 
  -5   1   9      498.79      508.96     16.38 o 
  -4   1   9     1376.61     1490.09     25.97 o 
  -3   1   9     1874.02     1916.11     39.27 o 
  -2   1   9     2275.32     2125.93     52.66 o 
  -1   1   9      422.92      422.46     10.22 o 
   0   1   9     1331.29     1344.76     66.95 o 
   1   1   9      318.20      331.53     17.42 o 
   2   1   9      177.55      197.34     10.99 o 
   3   1   9     1132.82     1174.71     35.49 o 
   4   1   9     2440.40     2450.72     60.22 o 
   5   1   9      179.37      171.78     16.50 o 
   6   1   9       69.31       76.66      9.84 o 
   7   1   9        1.38       -1.49      2.93 o 
   8   1   9        4.71        6.73      3.83 o 
   9   1   9        1.17        0.18      3.21 o 
  10   1   9       24.29       26.65      7.48 o 
  11   1   9       27.46       31.78     18.55 o 
  12   1   9       22.87       39.37     19.91 o 
 -12   2   9        3.73       17.82     13.90 o 
 -11   2   9        2.28        7.60      8.66 o 
 -10   2   9        5.88        5.87      8.37 o 
  -9   2   9      246.14      275.52     26.07 o 
  -8   2   9      138.11      145.99     17.92 o 
  -7   2   9       49.90       35.38      7.46 o 
  -6   2   9       69.85       74.22      6.38 o 
  -5   2   9       11.72       12.18      2.62 o 
  -4   2   9      863.12      798.20     19.49 o 
  -3   2   9      713.10      713.62     13.16 o 
  -2   2   9      847.47      883.63     17.17 o 
  -1   2   9       41.14       25.95      8.98 o 
   0   2   9       86.86       92.84     15.29 o 
   1   2   9      502.00      535.88     23.15 o 
   2   2   9     3204.33     3222.19     57.30 o 
   3   2   9       44.32       51.69      7.82 o 
   4   2   9       45.78       43.97      7.38 o 
   5   2   9      438.83      454.29     24.01 o 
   6   2   9      101.14      112.70     12.55 o 
   7   2   9      372.33      388.64     24.25 o 
   8   2   9       70.12       70.48     10.80 o 
   9   2   9       56.05       67.37     14.45 o 
  10   2   9        0.03       -5.38      6.62 o 
  11   2   9        4.78       15.05     12.52 o 
  12   2   9       43.52       44.42     22.26 o 
 -12   3   9        9.48        8.89     10.86 o 
 -11   3   9        2.43        8.46      7.36 o 
 -10   3   9       35.93       35.46     10.02 o 
  -9   3   9       78.80       86.52     15.28 o 
  -8   3   9      453.11      440.09     32.67 o 
  -7   3   9       64.10       54.41     10.85 o 
  -6   3   9       42.85       36.92     11.06 o 
  -5   3   9        4.36        5.10      2.89 o 
  -4   3   9       31.37       32.22      3.41 o 
  -3   3   9      547.59      528.45     13.01 o 
  -2   3   9     1930.86     2080.46     86.98 o 
  -1   3   9        4.89        3.65      3.02 o 
   0   3   9       29.63       35.83      4.39 o 
   1   3   9       91.29       96.07      9.31 o 
   2   3   9        6.77        2.43      5.75 o 
   3   3   9      119.37      134.92     12.63 o 
   4   3   9      178.97      188.82     15.32 o 
   5   3   9       61.54       58.02     12.05 o 
   6   3   9       19.22       18.86      5.86 o 
   7   3   9      165.35      157.27     15.01 o 
   8   3   9        2.17        3.90      5.10 o 
   9   3   9        0.01       -9.04      9.04 o 
  10   3   9        5.82       11.47      4.01 o 
  11   3   9       41.89       44.32     13.65 o 
 -11   4   9        6.91        7.21      7.77 o 
 -10   4   9        1.42       -1.93      1.93 o 
  -9   4   9        1.69       -1.71      5.64 o 
  -8   4   9        0.94       -2.09      5.47 o 
  -7   4   9        7.86        5.70      3.54 o 
  -6   4   9       44.18       56.68     14.40 o 
  -5   4   9      166.71      151.57     18.56 o 
  -4   4   9       10.04       10.20      1.65 o 
  -3   4   9      147.06      133.71     13.65 o 
  -2   4   9      332.06      369.26     31.51 o 
  -1   4   9      252.84      278.89     29.52 o 
   0   4   9      247.21      227.45     27.53 o 
   1   4   9      210.65      189.57     12.82 o 
   2   4   9        8.56       12.61      2.80 o 
   3   4   9      412.61      386.59     41.44 o 
   4   4   9        0.42       -2.37      8.43 o 
   5   4   9        1.66        1.21      8.13 o 
   6   4   9       20.88       15.53     10.16 o 
   7   4   9       83.97       82.09     22.56 o 
   8   4   9       27.20       34.79     15.37 o 
   9   4   9        0.14       -8.40      8.40 o 
  10   4   9       17.01       21.71     12.62 o 
  11   4   9        1.78        4.93      7.50 o 
 -11   5   9        0.37        1.08      3.74 o 
 -10   5   9       33.55       41.12     11.79 o 
  -9   5   9        1.54        1.47      7.13 o 
  -8   5   9        2.22        1.10      3.69 o 
  -7   5   9       75.53       79.14     14.45 o 
  -6   5   9       22.73       11.50      3.90 o 
  -5   5   9        0.82        8.15      5.08 o 
  -4   5   9      172.28      156.14      9.59 o 
  -3   5   9      284.30      294.17     21.79 o 
  -2   5   9      698.91      786.69     35.75 o 
  -1   5   9      415.54      411.83     26.13 o 
   0   5   9        1.51        2.35      3.65 o 
   1   5   9      428.72      404.84     19.12 o 
   2   5   9       47.94       46.21      7.79 o 
   3   5   9      120.25      145.26     28.15 o 
   4   5   9        6.73        6.22      7.38 o 
   5   5   9        6.14        4.49      3.68 o 
   6   5   9        1.25        0.70      4.80 o 
   7   5   9       52.58       31.88     17.16 o 
   8   5   9        8.22       15.63     14.45 o 
   9   5   9       28.38       28.34     14.68 o 
  10   5   9        1.36        7.16      7.54 o 
 -10   6   9        3.43        0.11      3.40 o 
  -9   6   9       10.69        3.45      4.86 o 
  -8   6   9        0.57       -4.86      4.86 o 
  -7   6   9        0.38       -3.30      3.44 o 
  -6   6   9        8.23        1.26      4.51 o 
  -5   6   9        0.41        6.77      4.52 o 
  -4   6   9       70.24       78.98     10.44 o 
  -3   6   9       85.89      105.08     14.43 o 
  -2   6   9       53.86       51.61      9.81 o 
  -1   6   9      320.32      382.22     26.93 o 
   0   6   9       57.25       75.78     19.06 o 
   1   6   9      163.73      160.47     27.63 o 
   2   6   9       34.65       24.38     10.60 o 
   3   6   9       15.50       19.91      7.43 o 
   4   6   9       17.73       13.69      9.94 o 
   5   6   9       38.86       41.04     15.54 o 
   6   6   9        0.01        0.62      6.40 o 
   7   6   9       97.76       99.19     28.23 o 
   8   6   9       30.29       38.09     17.80 o 
   9   6   9        4.08        1.96      9.19 o 
  -9   7   9        4.04        0.89      2.58 o 
  -8   7   9        0.20       -5.47      7.70 o 
  -7   7   9       12.69        7.09      6.51 o 
  -6   7   9        0.42       -5.53      6.19 o 
  -5   7   9        5.10        0.66      2.18 o 
  -4   7   9        4.93        1.26      7.85 o 
  -3   7   9       82.34       83.46     11.31 o 
  -2   7   9       52.66       57.48      9.61 o 
  -1   7   9        2.60       -2.06      3.59 o 
   0   7   9        0.03        0.09      3.82 o 
   1   7   9       99.04      108.35     25.55 o 
   2   7   9       54.20       33.24     13.15 o 
   3   7   9       18.46        7.66      6.09 o 
   4   7   9       10.89       -1.56      8.73 o 
   5   7   9       15.10       29.74     14.43 o 
   6   7   9      119.18      145.07     34.21 o 
   7   7   9       15.46       25.15     13.39 o 
   8   7   9        0.00      -15.46     15.46 o 
  -7   8   9        8.78        2.53      7.39 o 
  -6   8   9        0.00        4.80      3.11 o 
  -5   8   9        0.07        8.52      5.99 o 
  -4   8   9        6.17        2.36      4.23 o 
  -3   8   9        7.04       18.25      7.31 o 
  -2   8   9      218.32      259.73     21.23 o 
  -1   8   9        5.80        2.71      2.59 o 
   0   8   9        8.60       19.31      5.39 o 
   1   8   9       49.78       57.24      9.34 o 
   2   8   9        1.04        0.52      6.65 o 
   3   8   9        7.33        3.25      7.59 o 
   4   8   9       24.13       24.60     12.83 o 
   5   8   9        6.63       -5.37     12.51 o 
   6   8   9       23.17       19.95     14.27 o 
  -5   9   9       13.60       24.62      9.41 o 
  -4   9   9       13.48       19.27      7.28 o 
  -3   9   9       25.99       21.95      7.62 o 
  -2   9   9        5.97        3.88      6.02 o 
  -1   9   9       26.07       25.66      9.04 o 
   0   9   9       13.41       13.67      4.18 o 
   1   9   9        0.30        0.48      4.30 o 
   2   9   9        1.55        1.61      4.10 o 
   3   9   9       19.31       17.17     10.13 o 
   4   9   9        3.75      -15.47     15.47 o 
  -1  10   9        5.48       16.73     12.19 o 
   0  10   9        4.17        2.17      4.38 o 
   1  10   9        5.48       -4.14      8.73 o 
 -12   0  10       21.82       40.33     18.14 o 
 -10   0  10       37.39       56.20     19.15 o 
  -8   0  10       55.89       59.54     11.64 o 
  -6   0  10      368.08      434.73     26.67 o 
  -4   0  10        2.60        0.82      2.70 o 
  -2   0  10      225.01      225.92     15.43 o 
   0   0  10      304.65      319.37     21.60 o 
   2   0  10     3177.11     3113.93     47.37 o 
   4   0  10      394.87      300.21     20.05 o 
   6   0  10       15.18       13.42      5.56 o 
   8   0  10        3.00       -2.84      3.09 o 
  10   0  10        6.79       17.94     11.89 o 
  12   0  10        0.43        9.40      9.56 o 
 -12   1  10        0.00       -6.66      6.66 o 
 -11   1  10        0.62        0.37      3.12 o 
 -10   1  10        3.49        0.49      2.31 o 
  -9   1  10      199.82      182.60     15.03 o 
  -8   1  10      312.87      315.13     26.93 o 
  -7   1  10       64.09       76.70      9.64 o 
  -6   1  10        3.97        5.52      3.28 o 
  -5   1  10       66.95       62.22      6.46 o 
  -4   1  10      799.84      877.61     20.42 o 
  -3   1  10     1689.28     1809.11     29.86 o 
  -2   1  10     1397.61     1366.05     22.31 o 
  -1   1  10      293.86      262.45      8.39 o 
   0   1  10      518.64      530.93     17.72 o 
   1   1  10       25.23       30.99      5.20 o 
   2   1  10       49.69       53.19      5.89 o 
   3   1  10     1023.58     1100.78     35.42 o 
   4   1  10     1493.69     1491.70     43.87 o 
   5   1  10        1.98       -0.34      2.01 o 
   6   1  10       64.53       66.75      9.26 o 
   7   1  10      134.79      142.27     14.70 o 
   8   1  10      112.09      122.81     14.28 o 
   9   1  10        0.70        0.90      2.94 o 
  10   1  10       23.70       13.22      7.52 o 
  11   1  10        9.61        6.91      9.36 o 
  12   1  10        0.27        6.29      8.42 o 
 -12   2  10        1.28       -7.35      9.71 o 
 -11   2  10       14.00       19.88     16.08 o 
 -10   2  10       45.08       34.64     10.32 o 
  -9   2  10       89.73      123.20     25.01 o 
  -8   2  10      188.41      193.30     20.91 o 
  -7   2  10      188.39      205.28     28.48 o 
  -6   2  10      305.81      272.29     24.28 o 
  -5   2  10       23.99       29.82      3.80 o 
  -4   2  10      999.43      928.03     53.06 o 
  -3   2  10     3447.14     3405.59     72.43 o 
  -2   2  10     3315.46     3442.62     38.68 o 
  -1   2  10        0.82       -2.29      2.74 o 
   0   2  10        0.57       -3.53      3.89 o 
   1   2  10       20.62       23.20      5.15 o 
   2   2  10       59.69       67.20      9.19 o 
   3   2  10      572.99      586.13     26.27 o 
   4   2  10     1123.00     1162.04     37.85 o 
   5   2  10      158.34      165.40     14.85 o 
   6   2  10      373.97      406.79     24.30 o 
   7   2  10        5.26        0.51     11.86 o 
   8   2  10       61.43       61.25      9.25 o 
   9   2  10        7.68        5.91      3.86 o 
  10   2  10        0.04       -1.36      6.31 o 
  11   2  10        5.57       18.56     12.58 o 
 -12   3  10        0.50       -5.72      8.29 o 
 -11   3  10        0.78        4.21      5.33 o 
 -10   3  10       16.88       14.00      6.08 o 
  -9   3  10       13.00        1.48      4.15 o 
  -8   3  10        1.84        6.14      8.62 o 
  -7   3  10        0.10        2.69      5.43 o 
  -6   3  10        4.11        1.92      1.76 o 
  -5   3  10        0.71       -0.56      2.31 o 
  -4   3  10       22.16       23.17      3.05 o 
  -3   3  10      152.69      143.60     10.82 o 
  -2   3  10      292.20      287.59     19.38 o 
  -1   3  10        8.41        4.81      3.22 o 
   0   3  10       13.65        7.21      3.26 o 
   1   3  10     2515.75     2650.76     94.87 o 
   2   3  10      460.68      475.68     25.87 o 
   3   3  10      284.81      268.78     18.52 o 
   4   3  10      384.77      385.63     22.45 o 
   5   3  10        8.28        7.31      3.45 o 
   6   3  10      236.14      231.49     37.28 o 
   7   3  10        1.83        2.92      3.63 o 
   8   3  10      186.93      210.93     18.49 o 
   9   3  10       13.12       16.20     11.46 o 
  10   3  10       22.28       29.98     11.44 o 
  11   3  10        3.11        9.09      6.59 o 
 -11   4  10       48.63       42.31     13.39 o 
 -10   4  10        1.02        0.39     10.08 o 
  -9   4  10       15.68       10.88      6.03 o 
  -8   4  10      217.38      218.41     24.19 o 
  -7   4  10       18.20       15.17      5.81 o 
  -6   4  10      135.26      109.47     21.68 o 
  -5   4  10     1219.76     1053.59    155.15 o 
  -4   4  10      117.35      117.20     10.30 o 
  -3   4  10      140.17      159.98     13.02 o 
  -2   4  10     1070.86     1182.63     45.60 o 
  -1   4  10      178.38      177.20     24.65 o 
   0   4  10       49.68       60.81     14.11 o 
   1   4  10       29.51       17.13      8.22 o 
   2   4  10        1.83       -0.73      1.75 o 
   3   4  10       21.24       30.58     12.65 o 
   4   4  10        2.37       -5.12      6.81 o 
   5   4  10      207.41      267.14     37.91 o 
   6   4  10        7.01       -0.33      5.44 o 
   7   4  10        6.12       10.22      7.21 o 
   8   4  10        5.51       15.06     10.61 o 
   9   4  10        0.00        0.04      3.53 o 
  10   4  10        2.69       19.43     12.35 o 
  11   4  10        0.07       -2.99     16.52 o 
 -11   5  10        1.49        4.53      6.32 o 
 -10   5  10        0.84       -0.55      9.47 o 
  -9   5  10       11.34        5.71      5.79 o 
  -8   5  10        7.56       20.92      8.55 o 
  -7   5  10        6.28        0.79      3.03 o 
  -6   5  10        7.14       11.32     12.18 o 
  -5   5  10      111.20      122.31     22.17 o 
  -4   5  10      947.97      973.46     41.67 o 
  -3   5  10      197.33      205.62     18.75 o 
  -2   5  10      161.27      167.47     20.77 o 
  -1   5  10      308.12      262.86     31.98 o 
   0   5  10      156.55      175.48     27.51 o 
   1   5  10        6.38        1.40      4.98 o 
   2   5  10      303.96      231.32     22.02 o 
   3   5  10      144.27      125.52     25.45 o 
   4   5  10       16.47       12.17      7.00 o 
   5   5  10       50.53       66.44     20.56 o 
   6   5  10       17.99       25.82     14.05 o 
   7   5  10       54.46       80.28     24.56 o 
   8   5  10       75.50       86.22     25.51 o 
   9   5  10        3.13        6.01      7.33 o 
  10   5  10       10.09        7.16      6.02 o 
 -10   6  10        5.79       -2.91     12.97 o 
  -9   6  10        0.52       -3.84      3.84 o 
  -8   6  10       37.18       33.37     10.84 o 
  -7   6  10        9.59        9.33      5.05 o 
  -6   6  10        0.11        1.30      4.20 o 
  -5   6  10      153.95      197.05     29.72 o 
  -4   6  10      175.37      200.27     19.27 o 
  -3   6  10        0.81        3.99     12.26 o 
  -2   6  10      420.79      420.89     28.53 o 
  -1   6  10        9.10       16.57      6.12 o 
   0   6  10      223.89      204.93     31.69 o 
   1   6  10      264.28      299.18     39.61 o 
   2   6  10      298.94      275.12     39.28 o 
   3   6  10        1.18        7.29      6.51 o 
   4   6  10       61.78       54.51     18.25 o 
   5   6  10       23.43       15.09      9.29 o 
   6   6  10       57.54       61.06     20.41 o 
   7   6  10        0.47       10.41      9.62 o 
   8   6  10       26.02       27.23     18.05 o 
   9   6  10        6.09        9.01     10.16 o 
  -9   7  10        0.12       -2.02      6.98 o 
  -8   7  10        0.01       -1.54      2.75 o 
  -7   7  10        0.52        3.74     13.40 o 
  -6   7  10        7.71        4.60     18.78 o 
  -5   7  10        4.00        4.28      3.74 o 
  -4   7  10      118.20      134.83     18.68 o 
  -3   7  10        4.35        8.53      3.99 o 
  -2   7  10      182.69      199.10     20.90 o 
  -1   7  10        6.06        4.13      2.34 o 
   0   7  10       83.29       83.82     15.50 o 
   1   7  10       17.19       22.05     11.82 o 
   2   7  10       12.88        3.42      4.10 o 
   3   7  10        0.73       16.37     12.41 o 
   4   7  10        0.25        3.60      4.27 o 
   5   7  10        1.50       -6.60     10.73 o 
   6   7  10        5.75       -6.74      7.80 o 
   7   7  10       20.88       50.15     20.38 o 
   8   7  10        7.82      -11.92     11.92 o 
  -7   8  10        0.85        6.96      5.78 o 
  -6   8  10        2.08        5.48      5.38 o 
  -5   8  10       52.56       74.75     15.16 o 
  -4   8  10       33.99       66.26     14.07 o 
  -3   8  10      152.52      200.49     23.37 o 
  -2   8  10       11.78        6.65      4.86 o 
  -1   8  10       25.81       29.16      6.34 o 
   0   8  10        5.89        4.41      5.02 o 
   1   8  10        1.54       -1.15     11.65 o 
   2   8  10       10.06       12.18      6.38 o 
   3   8  10       14.69       39.38     17.07 o 
   4   8  10        5.18      -11.48     11.48 o 
   5   8  10       24.21       22.66     13.40 o 
   6   8  10        0.32        0.27     10.19 o 
  -5   9  10        0.05       -4.52      4.52 o 
  -4   9  10       34.87       41.93     11.53 o 
  -3   9  10        0.71        0.55      2.57 o 
  -2   9  10        0.05        8.97      5.27 o 
  -1   9  10        5.18        3.51      4.50 o 
   0   9  10       11.51       12.07      6.82 o 
   1   9  10       15.54        8.51      7.32 o 
   2   9  10       33.09       54.86     20.44 o 
   3   9  10        1.03       -1.82      5.18 o 
   4   9  10        2.57       21.94     13.00 o 
 -11   0  11       18.62       16.11     12.58 o 
  -9   0  11      305.29      318.22     21.46 o 
  -7   0  11      220.02      256.44     22.28 o 
  -5   0  11      174.43      216.91     21.65 o 
  -3   0  11      199.04      253.33     22.15 o 
  -1   0  11      538.35      424.80     25.32 o 
   1   0  11     2287.89     2144.79     60.64 o 
   3   0  11     7235.19     7415.10     91.62 o 
   5   0  11     1333.39     1462.86     49.12 o 
   7   0  11      352.30      298.95     25.50 o 
   9   0  11        0.46       -3.01      3.11 o 
  11   0  11       10.43       32.34     16.09 o 
 -12   1  11        3.76        4.10      4.31 o 
 -11   1  11        8.78       17.11      7.04 o 
 -10   1  11       87.01      146.77     17.11 o 
  -9   1  11      152.06      176.16     14.94 o 
  -8   1  11       10.22       21.11      6.61 o 
  -7   1  11      690.40      809.67     31.77 o 
  -6   1  11        0.27        0.23      3.55 o 
  -5   1  11      141.14      141.02     10.97 o 
  -4   1  11      387.89      369.07     16.22 o 
  -3   1  11       65.87       66.32      5.30 o 
  -2   1  11       97.01      106.14      8.73 o 
  -1   1  11      466.91      478.55     19.52 o 
   0   1  11      611.52      582.75     21.89 o 
   1   1  11      218.44      245.31     11.94 o 
   2   1  11        1.97        3.57      2.41 o 
   3   1  11      280.68      283.67     22.13 o 
   4   1  11      459.12      514.09     26.47 o 
   5   1  11     1829.47     1934.27     56.56 o 
   6   1  11       78.33       89.40      8.76 o 
   7   1  11      409.22      448.42     21.04 o 
   8   1  11       21.72       22.54      6.40 o 
   9   1  11       20.11       13.81      5.72 o 
  10   1  11        1.99        6.23      3.48 o 
  11   1  11       83.13       96.33     28.87 o 
 -12   2  11        3.83      -12.80     12.80 o 
 -11   2  11        0.97        5.38      4.73 o 
 -10   2  11        7.42       10.03      6.26 o 
  -9   2  11      462.21      549.06     37.15 o 
  -8   2  11        3.67        1.83      8.73 o 
  -7   2  11      166.64      167.24     26.13 o 
  -6   2  11       19.20       11.98      2.82 o 
  -5   2  11      879.86      791.03     66.48 o 
  -4   2  11        0.01        0.27      0.89 o 
  -3   2  11       63.71       65.70      5.04 o 
  -2   2  11       89.68       84.61      6.49 o 
  -1   2  11     2397.36     2451.43     51.26 o 
   0   2  11      518.51      521.04     40.12 o 
   1   2  11      871.96      855.60     31.55 o 
   2   2  11        1.35       -1.18      2.76 o 
   3   2  11     2625.58     2815.24     59.35 o 
   4   2  11      390.69      427.62     23.86 o 
   5   2  11       10.13       18.12     12.44 o 
   6   2  11        7.25       16.65     12.41 o 
   7   2  11       59.41       62.41     10.42 o 
   8   2  11      113.80      110.24     12.41 o 
   9   2  11       59.35       55.79     10.55 o 
  10   2  11        0.02       -1.00      3.51 o 
  11   2  11       10.62       -1.82      5.30 o 
 -12   3  11        0.06       -5.90      8.46 o 
 -11   3  11        0.00        3.97      4.13 o 
 -10   3  11        1.28        1.95      7.61 o 
  -9   3  11        6.53       10.19      6.14 o 
  -8   3  11      129.83      115.05     20.37 o 
  -7   3  11       33.33       17.52      9.81 o 
  -6   3  11      109.18       99.34     11.22 o 
  -5   3  11      184.58      172.56     15.52 o 
  -4   3  11       75.25       77.94      6.26 o 
  -3   3  11       81.03       66.72      7.65 o 
  -2   3  11      228.23      234.83     11.63 o 
  -1   3  11     1004.43      955.67     47.17 o 
   0   3  11      613.52      543.78     42.65 o 
   1   3  11       13.80        2.41      3.81 o 
   2   3  11        7.55        4.39      4.93 o 
   3   3  11      139.46      155.59     14.39 o 
   4   3  11      450.74      510.43     26.53 o 
   5   3  11       78.14       90.59     11.42 o 
   6   3  11       57.01       52.24      8.96 o 
   7   3  11       11.29       14.54      4.96 o 
   8   3  11        0.00       -2.21      2.60 o 
   9   3  11       10.37       15.08     12.18 o 
  10   3  11        2.24        2.69     11.19 o 
  11   3  11        3.53       -0.84      4.04 o 
 -11   4  11        0.99       -4.23      4.23 o 
 -10   4  11        1.51        6.56      9.92 o 
  -9   4  11        4.49        6.84      5.49 o 
  -8   4  11       30.16       38.85     10.37 o 
  -7   4  11       62.09       42.60     14.38 o 
  -6   4  11       23.63       41.47     16.94 o 
  -5   4  11      193.40      146.83     15.79 o 
  -4   4  11      130.98      130.99     10.39 o 
  -3   4  11      181.69      190.49     12.22 o 
  -2   4  11      107.91      139.46     14.93 o 
  -1   4  11      340.77      323.58     33.99 o 
   0   4  11      188.55      159.97     14.74 o 
   1   4  11        7.55        1.22      4.91 o 
   2   4  11      166.08      143.14     13.73 o 
   3   4  11        0.30       -5.43      6.44 o 
   4   4  11      254.83      316.88     40.40 o 
   5   4  11        0.10       11.89      8.36 o 
   6   4  11       80.51       89.19     11.84 o 
   7   4  11      177.09      190.54     31.79 o 
   8   4  11       85.90       99.74     28.40 o 
   9   4  11        0.85        1.83      3.68 o 
  10   4  11        7.18        7.17     10.84 o 
 -11   5  11       25.45       17.37     12.93 o 
 -10   5  11        0.76       15.25     16.96 o 
  -9   5  11       10.47        6.52      5.51 o 
  -8   5  11        9.39        9.22     11.50 o 
  -7   5  11       57.73       49.93     12.11 o 
  -6   5  11        2.75        2.13      6.26 o 
  -5   5  11       18.39       19.53      9.29 o 
  -4   5  11     1345.08     1318.95     32.94 o 
  -3   5  11       19.44       18.40      5.55 o 
  -2   5  11       56.32       71.79     12.94 o 
  -1   5  11        1.26       -2.87      6.60 o 
   0   5  11       69.87       51.17     14.86 o 
   1   5  11      108.57       83.59     21.05 o 
   2   5  11      425.49      401.61     71.04 o 
   3   5  11        0.17        0.03      3.34 o 
   4   5  11       25.16       27.62     12.70 o 
   5   5  11        0.15        6.81      9.16 o 
   6   5  11       70.69       87.60     23.85 o 
   7   5  11        0.09       -5.72      9.63 o 
   8   5  11        6.98       -8.25      8.25 o 
   9   5  11        7.60        5.64      5.07 o 
  10   5  11        0.12        2.47      4.99 o 
 -10   6  11        0.07       -3.77      4.09 o 
  -9   6  11        1.11        8.15     10.77 o 
  -8   6  11        0.86        3.04     16.75 o 
  -7   6  11        1.51        4.20      3.89 o 
  -6   6  11      152.83      169.25     21.47 o 
  -5   6  11       13.39       23.23     11.35 o 
  -4   6  11        3.61        1.00      5.11 o 
  -3   6  11      550.22      604.49     35.04 o 
  -2   6  11       63.98       70.94     12.21 o 
  -1   6  11       36.48       35.73      8.63 o 
   0   6  11      220.36      242.43     34.46 o 
   1   6  11      226.31      222.73     34.24 o 
   2   6  11      140.25      156.69     29.74 o 
   3   6  11       86.22       89.09     22.53 o 
   4   6  11        1.52       -7.62      9.65 o 
   5   6  11       67.89       70.69     19.16 o 
   6   6  11       29.51       49.21     19.89 o 
   7   6  11      136.35      201.00     40.55 o 
   8   6  11        3.54        5.79      9.74 o 
   9   6  11        1.73        5.25      7.32 o 
  -9   7  11        2.09        0.94      2.99 o 
  -8   7  11        6.70       15.51      8.00 o 
  -7   7  11       27.63       28.24      9.42 o 
  -6   7  11       43.41       44.88     11.10 o 
  -5   7  11       59.04       64.38     13.53 o 
  -4   7  11       98.88      116.69     17.76 o 
  -3   7  11       49.79       79.82     13.78 o 
  -2   7  11       21.19       25.85      7.79 o 
  -1   7  11        3.43        0.69      3.93 o 
   0   7  11        5.90        2.03      5.55 o 
   1   7  11       19.23       25.19     12.76 o 
   2   7  11       28.77       19.48      9.96 o 
   3   7  11        0.79       -6.67      9.92 o 
   4   7  11        1.34        2.05      4.39 o 
   5   7  11        0.30      -14.09     14.09 o 
   6   7  11        4.47       12.64      9.80 o 
   7   7  11       10.53        1.84      6.58 o 
   8   7  11        6.11        3.98      6.62 o 
  -7   8  11        0.11        2.83      4.29 o 
  -6   8  11       28.34       27.88     11.45 o 
  -5   8  11       19.72       22.69      8.42 o 
  -4   8  11      110.19      141.55     22.03 o 
  -3   8  11        0.03        4.68      3.14 o 
  -2   8  11       41.59       49.28      9.53 o 
  -1   8  11        0.36       -5.80      6.36 o 
   0   8  11        1.76        2.44      3.99 o 
   1   8  11        0.06       -2.99      2.99 o 
   2   8  11       26.03       35.18     10.35 o 
   3   8  11        0.07       -9.93      9.93 o 
   4   8  11        4.85      -16.50     16.50 o 
   5   8  11        1.57       -0.93      9.07 o 
   6   8  11       83.02      113.29     31.98 o 
  -5   9  11        3.02        3.10      4.92 o 
  -4   9  11        7.08        6.90      5.26 o 
  -3   9  11        3.81       13.80      6.91 o 
  -2   9  11        6.19        7.87      4.57 o 
  -1   9  11        0.20        4.39      3.45 o 
   0   9  11        0.18       11.02      6.86 o 
   1   9  11       44.96       38.66     14.37 o 
   2   9  11        2.13      -13.28     13.28 o 
   3   9  11       12.92       17.72     13.85 o 
   4   9  11        2.58        3.21      7.89 o 
 -12   0  12       30.39       37.72     15.22 o 
 -10   0  12        0.03        5.58      8.79 o 
  -8   0  12       10.56        5.71      8.99 o 
  -6   0  12      254.13      273.80     21.31 o 
  -4   0  12       31.49       28.56      5.58 o 
  -2   0  12      236.08      230.27     11.39 o 
   0   0  12     3320.90     3342.91     76.10 o 
   2   0  12        2.74       -0.26      2.84 o 
   4   0  12      660.00      642.03     30.32 o 
   6   0  12      647.27      676.52     36.20 o 
   8   0  12      110.25       90.64     15.05 o 
  10   0  12       28.51       27.35     14.30 o 
 -12   1  12        0.07       12.10      7.19 o 
 -11   1  12        1.59        1.10      4.32 o 
 -10   1  12        3.42        7.83      3.29 o 
  -9   1  12        2.16       -0.10      3.00 o 
  -8   1  12      102.31      103.18     11.52 o 
  -7   1  12      193.46      221.15     16.70 o 
  -6   1  12      174.43      203.38     16.06 o 
  -5   1  12        0.02        1.96      2.49 o 
  -4   1  12     1138.26     1170.54     29.20 o 
  -3   1  12      296.23      299.92     13.17 o 
  -2   1  12     1568.42     1704.17     35.99 o 
  -1   1  12       34.36       48.09      7.75 o 
   0   1  12      118.07      115.60     10.24 o 
   1   1  12      129.05      129.24      9.54 o 
   2   1  12       27.56       19.69      3.82 o 
   3   1  12       84.94       93.05     11.94 o 
   4   1  12      141.73      143.68     11.56 o 
   5   1  12       17.36       17.72      4.50 o 
   6   1  12       73.19       59.82      8.81 o 
   7   1  12       63.97       78.93      9.86 o 
   8   1  12        5.00        9.55      3.79 o 
   9   1  12        2.44        4.70      2.34 o 
  10   1  12        0.74       -1.18      2.62 o 
  11   1  12       18.70       28.01     16.19 o 
 -12   2  12        3.68       -9.63      9.70 o 
 -11   2  12        0.03       -3.85      7.29 o 
 -10   2  12        1.84       -0.61      2.17 o 
  -9   2  12      248.24      244.46     24.85 o 
  -8   2  12       79.70       80.16     20.01 o 
  -7   2  12      193.19      193.58     28.61 o 
  -6   2  12      744.55      857.62     36.78 o 
  -5   2  12       41.43       36.58      5.07 o 
  -4   2  12      319.65      306.67     13.53 o 
  -3   2  12     1480.39     1571.54     25.74 o 
  -2   2  12       24.11       13.28      2.97 o 
  -1   2  12      129.94      153.54     13.32 o 
   0   2  12      351.43      384.28     21.82 o 
   1   2  12      136.37      121.72     23.55 o 
   2   2  12       62.36       62.40      9.13 o 
   3   2  12      230.03      244.12     26.91 o 
   4   2  12     1500.96     1651.70     48.60 o 
   5   2  12        1.80       -0.13      4.58 o 
   6   2  12      115.47      132.24     14.75 o 
   7   2  12       14.68       14.70      4.49 o 
   8   2  12       10.17        5.58      4.04 o 
   9   2  12        5.55        0.69      7.87 o 
  10   2  12       16.99       21.45     17.26 o 
  11   2  12        1.24        8.49      4.10 o 
 -12   3  12        0.28        9.28      9.85 o 
 -11   3  12        3.77        1.82      2.94 o 
 -10   3  12        0.05       -5.07      5.07 o 
  -9   3  12       20.56       29.79      8.90 o 
  -8   3  12      264.29      304.28     38.45 o 
  -7   3  12       92.43       75.25     18.12 o 
  -6   3  12       44.02       49.26     14.13 o 
  -5   3  12       72.90       61.97     14.54 o 
  -4   3  12      112.03      104.82      9.47 o 
  -3   3  12       11.36       12.23      2.45 o 
  -2   3  12      266.71      289.77     10.26 o 
  -1   3  12      390.41      397.34     27.97 o 
   0   3  12       50.99       83.98     17.61 o 
   1   3  12      136.14      128.64     22.58 o 
   2   3  12      677.03      718.31     31.96 o 
   3   3  12       10.39       11.63      5.40 o 
   4   3  12       99.57      126.51     25.03 o 
   5   3  12       16.56       18.81      5.66 o 
   6   3  12       23.90       28.06      6.92 o 
   7   3  12       22.05       19.61      9.56 o 
   8   3  12        0.03       -2.55      4.79 o 
   9   3  12        2.81        4.49      2.77 o 
  10   3  12       20.16       20.32      9.80 o 
  11   3  12        7.13       11.09      7.32 o 
 -11   4  12        0.46       -2.74      6.33 o 
 -10   4  12        0.04        2.18      5.95 o 
  -9   4  12        1.75       -1.93      3.53 o 
  -8   4  12       24.52       28.26      9.01 o 
  -7   4  12       65.25       88.70     20.31 o 
  -6   4  12       35.99       28.43     11.88 o 
  -5   4  12       28.88       47.26     13.18 o 
  -4   4  12       27.74       53.07      7.43 o 
  -3   4  12      153.36      148.73     11.29 o 
  -2   4  12        0.22       -1.89      1.89 o 
  -1   4  12        4.43        7.85      5.52 o 
   0   4  12       63.75       65.45     12.68 o 
   1   4  12       24.80       23.53      4.64 o 
   2   4  12        3.88        3.57      5.02 o 
   3   4  12       90.13       70.56     18.54 o 
   4   4  12      202.17      234.91     35.49 o 
   5   4  12       44.64       57.83     17.45 o 
   6   4  12       26.14       23.60      6.68 o 
   7   4  12       72.64       85.69     12.37 o 
   8   4  12        0.07       16.04     10.99 o 
   9   4  12        7.81       12.04      9.88 o 
  10   4  12        6.87       19.14     12.71 o 
 -10   5  12        0.02       -0.16      7.59 o 
  -9   5  12       20.70       29.53     10.06 o 
  -8   5  12        9.57       15.89      6.94 o 
  -7   5  12       33.21       38.84     10.49 o 
  -6   5  12      280.99      288.77     36.47 o 
  -5   5  12        5.43        5.30      4.73 o 
  -4   5  12      269.52      265.14     19.59 o 
  -3   5  12       14.86       14.39      4.87 o 
  -2   5  12      143.29      153.54     16.90 o 
  -1   5  12      154.62      193.74     28.89 o 
   0   5  12      478.75      452.15     45.71 o 
   1   5  12      296.54      262.95     67.68 o 
   2   5  12      188.61      163.31     29.55 o 
   3   5  12      143.15      183.29     32.18 o 
   4   5  12        0.27       -1.44      4.96 o 
   5   5  12      251.28      283.19     42.52 o 
   6   5  12       44.37       27.18     14.75 o 
   7   5  12        6.53        9.35      9.36 o 
   8   5  12        2.07       14.96     11.35 o 
   9   5  12        0.00       12.96     10.75 o 
  10   5  12       12.40       14.15     11.47 o 
 -10   6  12        3.21       11.20      9.45 o 
  -9   6  12       16.33       11.73      6.44 o 
  -8   6  12        0.03        1.56      3.34 o 
  -7   6  12        0.67        2.21      4.87 o 
  -6   6  12        5.01        0.84      2.42 o 
  -5   6  12       36.75       30.36     11.37 o 
  -4   6  12        2.96        7.43      3.35 o 
  -3   6  12        0.00       13.08      6.01 o 
  -2   6  12       93.65       85.11     13.74 o 
  -1   6  12       95.76      125.24     16.66 o 
   0   6  12       41.21       23.72     11.65 o 
   1   6  12      317.59      364.06     45.20 o 
   2   6  12      137.87      137.24     27.59 o 
   3   6  12       26.75       37.26     15.28 o 
   4   6  12       19.72       29.04     12.15 o 
   5   6  12        3.69        7.71      7.38 o 
   6   6  12       14.28       27.06     15.42 o 
   7   6  12       30.02       48.77     19.85 o 
   8   6  12        6.41        2.18      4.96 o 
   9   6  12        5.69        7.77      8.90 o 
  -8   7  12        6.64       19.83      8.66 o 
  -7   7  12       11.00       31.51     10.27 o 
  -6   7  12       17.66       33.46     10.60 o 
  -5   7  12       32.35       41.54     10.97 o 
  -4   7  12       17.27       29.11     13.91 o 
  -3   7  12      133.21      148.68     18.74 o 
  -2   7  12        0.71       -4.08      4.08 o 
  -1   7  12       27.78       25.18     20.36 o 
   0   7  12        9.05        6.42      5.67 o 
   1   7  12        2.32       13.91      9.25 o 
   2   7  12        8.35        3.00      8.03 o 
   3   7  12       24.84       23.93     12.78 o 
   4   7  12       58.39       65.48     20.46 o 
   5   7  12       10.80        5.05      7.26 o 
   6   7  12       25.20       23.33     13.52 o 
   7   7  12        0.50        3.76      6.46 o 
  -7   8  12        0.03        1.03      2.75 o 
  -6   8  12        4.13        1.57      4.01 o 
  -5   8  12        4.62        4.85      3.55 o 
  -4   8  12        0.61        6.44      3.24 o 
  -3   8  12       65.68       67.93     21.31 o 
  -2   8  12        0.14        2.16      3.51 o 
  -1   8  12       24.16       21.98      7.22 o 
   0   8  12        1.75        3.31      6.96 o 
   1   8  12       15.42       29.66     15.24 o 
   2   8  12        7.53       -0.26      7.04 o 
   3   8  12        3.81      -12.34     12.34 o 
   4   8  12        2.03      -10.92     10.92 o 
   5   8  12       57.86       62.47     23.09 o 
   6   8  12       14.86       32.04     18.50 o 
  -5   9  12        0.26        1.82      6.53 o 
  -4   9  12        2.78        6.29      5.09 o 
  -3   9  12       33.49       30.62      9.43 o 
  -2   9  12       11.24        6.81     13.38 o 
  -1   9  12        1.64       -0.95      2.88 o 
   0   9  12        3.39        4.04      2.71 o 
   1   9  12        0.11        1.09      3.40 o 
   2   9  12       18.32       19.49     12.76 o 
   3   9  12        1.73       -1.27      4.74 o 
   4   9  12       17.38       11.49      7.52 o 
 -11   0  13        1.70        6.13      2.52 o 
  -9   0  13      658.96      782.15     46.25 o 
  -7   0  13      377.31      423.06     28.61 o 
  -5   0  13        1.02        1.58      2.85 o 
  -3   0  13     1984.32     2205.71    108.86 o 
  -1   0  13     1353.77     1247.18     47.12 o 
   1   0  13       28.65       36.15      8.66 o 
   3   0  13        2.09       -1.14      3.69 o 
   5   0  13      879.07      919.09     52.35 o 
   7   0  13       12.47       11.82      6.06 o 
   9   0  13       11.57       38.27     16.09 o 
  11   0  13       35.86       42.34     18.22 o 
 -12   1  13        0.18        5.86      5.37 o 
 -11   1  13        3.15       11.71      7.26 o 
 -10   1  13       20.42       14.34      5.24 o 
  -9   1  13       23.72       27.13      7.17 o 
  -8   1  13        0.00        5.34      2.95 o 
  -7   1  13      185.43      209.56     16.23 o 
  -6   1  13       43.80       33.08      6.25 o 
  -5   1  13      254.64      286.08     16.02 o 
  -4   1  13       91.07      105.54      8.75 o 
  -3   1  13      272.32      288.52     13.37 o 
  -2   1  13     1805.32     1888.98     39.71 o 
  -1   1  13     2899.01     3076.47     53.48 o 
   0   1  13      317.37      301.61     17.27 o 
   1   1  13      289.49      287.18      9.38 o 
   2   1  13      540.45      526.93     16.25 o 
   3   1  13       15.58       16.98      6.32 o 
   4   1  13      144.21      164.36     12.50 o 
   5   1  13        0.56       -2.22      2.22 o 
   6   1  13      709.98      759.94     41.88 o 
   7   1  13      297.56      292.16     20.43 o 
   8   1  13        1.68        2.56      3.36 o 
   9   1  13       41.49       50.90      9.15 o 
  10   1  13        1.78        2.98      3.60 o 
  11   1  13        0.23        5.01      7.48 o 
 -12   2  13        3.76       14.81     15.44 o 
 -11   2  13        3.70        1.25      4.93 o 
 -10   2  13       91.20       83.08     13.14 o 
  -9   2  13       73.52      102.74     24.18 o 
  -8   2  13        0.01       -4.82      4.82 o 
  -7   2  13     1222.44     1252.43     48.24 o 
  -6   2  13      224.24      233.33     19.39 o 
  -5   2  13       63.27       63.79     10.11 o 
  -4   2  13       22.21       34.82      4.79 o 
  -3   2  13      409.82      502.36     14.92 o 
  -2   2  13        2.92        4.26      1.31 o 
  -1   2  13      472.38      460.87     30.21 o 
   0   2  13     6037.34     6655.92    340.83 o 
   1   2  13        2.56       -0.50      6.10 o 
   2   2  13       84.78       90.46     12.03 o 
   3   2  13       15.62       16.34      4.58 o 
   4   2  13       71.96       76.49     14.59 o 
   5   2  13       74.63       68.08     10.38 o 
   6   2  13      556.54      629.23     33.01 o 
   7   2  13      485.71      514.89     26.65 o 
   8   2  13        6.66        5.82      3.87 o 
   9   2  13       29.05       36.02      7.48 o 
  10   2  13        3.60       -3.48      4.40 o 
  11   2  13       26.35       17.18     11.67 o 
 -11   3  13        0.00       -5.01      5.14 o 
 -10   3  13        9.35       22.23      8.05 o 
  -9   3  13        0.19       -5.27      7.98 o 
  -8   3  13       46.23       51.81     16.34 o 
  -7   3  13       58.69       65.14     17.84 o 
  -6   3  13        0.34       -9.30      9.30 o 
  -5   3  13      484.82      427.67     39.30 o 
  -4   3  13       27.96       26.58      3.93 o 
  -3   3  13       35.92       34.48      4.22 o 
  -2   3  13      123.97      141.08      8.22 o 
  -1   3  13      275.42      266.97     31.31 o 
   0   3  13      879.28     1015.67     62.78 o 
   1   3  13      111.48      103.87     20.02 o 
   2   3  13       88.78      103.49     12.95 o 
   3   3  13       53.42       74.85     10.83 o 
   4   3  13        2.98        4.94      3.78 o 
   5   3  13      217.70      261.59     36.76 o 
   6   3  13       50.00       65.25     10.53 o 
   7   3  13       99.81      112.31     17.99 o 
   8   3  13        1.01       -1.26      2.69 o 
   9   3  13        2.52        3.47      5.16 o 
  10   3  13       25.26       29.56     11.10 o 
  11   3  13        0.03        0.71      2.49 o 
 -11   4  13        3.85       -2.37      5.30 o 
 -10   4  13        7.69        7.79      4.15 o 
  -9   4  13        0.63        0.41      2.55 o 
  -8   4  13        5.55        3.40      3.59 o 
  -7   4  13       78.75       71.67     18.05 o 
  -6   4  13       21.53       24.02     12.08 o 
  -5   4  13       29.69       24.73     10.60 o 
  -4   4  13       32.76       30.61      5.42 o 
  -3   4  13      832.05      883.46     28.00 o 
  -2   4  13       21.58       26.17      9.78 o 
  -1   4  13       16.00       20.49      8.20 o 
   0   4  13        0.87        2.22      1.25 o 
   1   4  13       15.72       10.90      3.50 o 
   2   4  13        1.02        1.49      4.15 o 
   3   4  13       43.81       49.04     16.34 o 
   4   4  13       44.11       61.49     18.17 o 
   5   4  13       17.87       18.42      5.93 o 
   6   4  13        7.53        1.67      2.65 o 
   7   4  13       37.62       41.19     14.42 o 
   8   4  13        3.54       16.58     10.90 o 
   9   4  13        2.77       13.44      7.93 o 
  10   4  13        0.67        2.41      4.89 o 
 -10   5  13        6.53        7.88      5.76 o 
  -9   5  13       47.47       59.40     16.41 o 
  -8   5  13        4.56        7.75      4.55 o 
  -7   5  13        2.18       -1.11      3.60 o 
  -6   5  13      230.58      253.40     34.62 o 
  -5   5  13       93.86      104.37     21.12 o 
  -4   5  13       55.00       60.66      8.30 o 
  -3   5  13       49.01       58.16      7.61 o 
  -2   5  13      133.61      126.52     15.69 o 
  -1   5  13       77.69       88.97     20.61 o 
   0   5  13      191.71      228.23     33.30 o 
   1   5  13      870.87      936.93     68.91 o 
   2   5  13       17.53       14.31      9.03 o 
   3   5  13      108.92       94.69     23.88 o 
   4   5  13       64.30       84.41     22.59 o 
   5   5  13       13.22       31.13     15.46 o 
   6   5  13       43.50       23.71     12.93 o 
   7   5  13        0.09       -8.21      8.21 o 
   8   5  13        2.37        2.63      6.52 o 
   9   5  13        0.04       -3.58      6.20 o 
  -9   6  13        0.03       -2.78      2.78 o 
  -8   6  13       10.65       15.16     13.42 o 
  -7   6  13       49.33       55.91     13.28 o 
  -6   6  13       18.44       35.57     13.68 o 
  -5   6  13      139.11      155.74     27.07 o 
  -4   6  13        2.62        6.85      5.08 o 
  -3   6  13       11.39       13.54      6.50 o 
  -2   6  13       10.86       11.91      6.22 o 
  -1   6  13        5.36        1.69      2.43 o 
   0   6  13        1.50        9.65      6.75 o 
   1   6  13       32.84       36.58     13.43 o 
   2   6  13       20.10       12.52     10.09 o 
   3   6  13        1.63       -3.19      4.03 o 
   4   6  13       20.48       15.05     11.18 o 
   5   6  13        1.28       -7.62      7.62 o 
   6   6  13       24.51       18.77     12.93 o 
   7   6  13        0.15        4.33      5.84 o 
   8   6  13        0.38        6.06      7.17 o 
   9   6  13        1.62       -4.08      6.56 o 
  -8   7  13       10.87       12.57      7.23 o 
  -7   7  13       18.31       19.32      8.24 o 
  -6   7  13        1.70        4.61      7.32 o 
  -5   7  13       24.76       15.83      6.91 o 
  -4   7  13       77.44       72.46     18.46 o 
  -3   7  13       56.25       50.15     11.15 o 
  -2   7  13       31.82       33.52      9.04 o 
  -1   7  13        7.21        0.83      2.79 o 
   0   7  13        0.00        5.69      6.46 o 
   1   7  13       25.81       58.07     19.44 o 
   2   7  13        0.02       -5.54      8.93 o 
   3   7  13       22.36       47.72     18.78 o 
   4   7  13        3.54       -9.40     14.85 o 
   5   7  13        0.67       -5.54      9.61 o 
   6   7  13       65.20       97.67     28.62 o 
   7   7  13        3.23       17.64     11.61 o 
  -7   8  13        0.24        4.08      3.78 o 
  -6   8  13        0.66       10.61      5.15 o 
  -5   8  13        3.50       -3.36      4.51 o 
  -4   8  13        8.29       11.55      6.16 o 
  -3   8  13        0.26        0.03      5.14 o 
  -2   8  13        3.24        1.00      3.50 o 
  -1   8  13        0.10        3.24      5.89 o 
   0   8  13       46.26       48.54     34.12 o 
   1   8  13        0.60      -12.31     12.31 o 
   2   8  13        0.34        2.05      7.12 o 
   3   8  13        6.96       11.25      4.94 o 
   4   8  13       13.14        7.52     10.53 o 
   5   8  13        0.00       -9.31     10.19 o 
  -4   9  13       16.73        9.61      8.91 o 
  -3   9  13       12.13       19.66      8.07 o 
  -2   9  13        2.19       -0.18      2.05 o 
  -1   9  13        5.35        1.07      1.69 o 
   0   9  13        0.04       -3.61      3.61 o 
   1   9  13        0.04       -2.31      2.31 o 
   2   9  13        1.84       -4.51      6.65 o 
   3   9  13       17.90       35.21     17.95 o 
 -12   0  14        3.30       14.49     11.64 o 
 -10   0  14      114.99      133.06     19.76 o 
  -8   0  14      104.26      176.04     20.19 o 
  -6   0  14      507.90      509.16     29.19 o 
  -4   0  14        3.21        3.24      1.60 o 
  -2   0  14      193.11      250.35     11.38 o 
   0   0  14     3080.26     2900.87     77.23 o 
   2   0  14       16.97        9.45      4.64 o 
   4   0  14       35.85       35.99     10.15 o 
   6   0  14     2285.61     2356.57     91.38 o 
   8   0  14       24.06       51.88     15.86 o 
  10   0  14       15.91       14.80     10.15 o 
 -12   1  14        4.77        3.87      6.56 o 
 -11   1  14        2.05        5.62      5.63 o 
 -10   1  14        8.42        1.59      1.66 o 
  -9   1  14       16.99       17.12      5.22 o 
  -8   1  14       68.61       81.33      9.82 o 
  -7   1  14      362.75      364.20     23.73 o 
  -6   1  14       56.40       52.79      7.83 o 
  -5   1  14      273.26      286.54     16.17 o 
  -4   1  14      342.14      371.00     21.50 o 
  -3   1  14       61.28       59.91      6.37 o 
  -2   1  14      247.54      231.83     14.54 o 
  -1   1  14      425.99      410.26     20.48 o 
   0   1  14      605.54      675.79     28.79 o 
   1   1  14      103.74       89.19      5.50 o 
   2   1  14      828.25      859.85     21.04 o 
   3   1  14      195.42      218.39     13.65 o 
   4   1  14       76.55      101.18     10.00 o 
   5   1  14       38.40       44.59      6.97 o 
   6   1  14       93.10       90.72     10.82 o 
   7   1  14      132.54      120.03     13.18 o 
   8   1  14       22.73       18.65      5.65 o 
   9   1  14        2.51       -1.81      2.46 o 
  10   1  14        2.44        4.17      7.89 o 
  11   1  14        0.15       -3.88      6.28 o 
 -12   2  14        0.95       12.52     10.24 o 
 -11   2  14        1.10        5.73      4.82 o 
 -10   2  14        5.56        9.84      4.14 o 
  -9   2  14       65.78       91.68     22.31 o 
  -8   2  14      231.28      223.16     32.89 o 
  -7   2  14       91.93      122.63     15.22 o 
  -6   2  14      629.06      740.13     34.93 o 
  -5   2  14        0.25        2.53      3.16 o 
  -4   2  14       49.17       62.27      6.62 o 
  -3   2  14      152.94      155.08      8.39 o 
  -2   2  14       26.14       19.84      2.97 o 
  -1   2  14      124.96      147.41     17.39 o 
   0   2  14      306.02      275.30     20.05 o 
   1   2  14       82.06       71.28     10.51 o 
   2   2  14        4.89       17.68      5.38 o 
   3   2  14      313.53      343.64     22.80 o 
   4   2  14      118.92      107.83     13.11 o 
   5   2  14       10.11       19.00      5.80 o 
   6   2  14     1487.78     1594.86    101.05 o 
   7   2  14       27.60       31.75      6.78 o 
   8   2  14       33.00       30.82      6.71 o 
   9   2  14        7.16        6.84      3.90 o 
  10   2  14        1.79       -0.69      4.22 o 
  11   2  14       14.55       22.42     12.77 o 
 -11   3  14        1.87       -3.82      3.82 o 
 -10   3  14       84.65       78.17     15.22 o 
  -9   3  14       45.08       49.80     12.38 o 
  -8   3  14       62.01       58.03     16.80 o 
  -7   3  14        4.44        6.28      6.04 o 
  -6   3  14       59.50       50.66     14.29 o 
  -5   3  14       40.62       36.34      6.88 o 
  -4   3  14       77.69       65.19      6.57 o 
  -3   3  14       21.79       21.27      4.01 o 
  -2   3  14       29.36       37.08      4.51 o 
  -1   3  14      377.91      492.29     43.94 o 
   0   3  14      121.68      122.26     22.56 o 
   1   3  14        3.16        8.56      7.73 o 
   2   3  14      506.75      612.10     31.08 o 
   3   3  14       38.80       35.92      8.69 o 
   4   3  14      204.44      218.71     19.67 o 
   5   3  14       78.94       77.06     22.14 o 
   6   3  14       40.85       38.85     10.03 o 
   7   3  14      236.16      210.67     20.03 o 
   8   3  14       12.53        3.68      1.97 o 
   9   3  14       17.68       16.17      7.15 o 
  10   3  14        7.77        6.93      5.59 o 
 -11   4  14        2.24       -1.62      2.46 o 
 -10   4  14       38.50       47.57     12.71 o 
  -9   4  14        1.53        1.75      3.05 o 
  -8   4  14       10.94       23.50     11.92 o 
  -7   4  14       29.58       29.55     11.09 o 
  -6   4  14      334.39      349.48     39.50 o 
  -5   4  14      247.59      226.46     14.47 o 
  -4   4  14       65.87       70.04      8.77 o 
  -3   4  14      128.06      122.28     10.67 o 
  -2   4  14      640.58      710.21     27.09 o 
  -1   4  14       87.09       55.25     15.73 o 
   0   4  14       78.74       74.09      7.44 o 
   1   4  14      151.13      117.50     34.24 o 
   2   4  14       14.79       13.46      7.83 o 
   3   4  14       92.83      119.35     24.52 o 
   4   4  14      137.43      150.47     29.85 o 
   5   4  14      271.95      316.82     34.13 o 
   6   4  14       13.91       15.52      5.62 o 
   7   4  14        0.01        1.70      2.23 o 
   8   4  14        3.98       -6.48      7.54 o 
   9   4  14        0.81       11.78      7.76 o 
  10   4  14        0.01       -2.20     10.31 o 
 -10   5  14        0.00       -0.35     11.86 o 
  -9   5  14       44.77       43.21     22.61 o 
  -8   5  14        4.04        4.21      6.57 o 
  -7   5  14        0.58        0.85      4.73 o 
  -6   5  14        9.49        8.86      6.79 o 
  -5   5  14       38.97       42.71     13.60 o 
  -4   5  14       87.02       97.65     10.73 o 
  -3   5  14      172.77      184.79     13.85 o 
  -2   5  14      117.50      141.74     17.27 o 
  -1   5  14      271.17      265.64     35.91 o 
   0   5  14       53.74       42.10     14.84 o 
   1   5  14      305.44      351.19     43.54 o 
   2   5  14       21.12       19.55     10.70 o 
   3   5  14      524.50      514.93     56.24 o 
   4   5  14      222.92      256.08     40.11 o 
   5   5  14      144.42      212.84     37.32 o 
   6   5  14        6.17        6.71      5.76 o 
   7   5  14       36.26       51.22     19.77 o 
   8   5  14        0.84       13.04      7.84 o 
   9   5  14        4.14        8.06     13.02 o 
  -9   6  14        0.36        2.04      5.68 o 
  -8   6  14       10.11       10.64     12.82 o 
  -7   6  14        6.98       17.33      7.13 o 
  -6   6  14       10.95       14.83      9.16 o 
  -5   6  14      107.51      130.55     25.20 o 
  -4   6  14       93.45       96.89     14.79 o 
  -3   6  14       44.53       35.96      8.80 o 
  -2   6  14      373.41      408.58     30.76 o 
  -1   6  14       32.56       42.46     16.53 o 
   0   6  14       21.52       23.23     12.34 o 
   1   6  14        6.71        7.14      9.81 o 
   2   6  14      347.38      351.59     46.95 o 
   3   6  14       60.16       56.64     18.97 o 
   4   6  14      213.87      210.30     38.39 o 
   5   6  14       17.96       32.31     15.44 o 
   6   6  14       17.77       18.58     12.83 o 
   7   6  14        0.47        6.20      7.91 o 
   8   6  14        0.07       -5.06      7.51 o 
  -8   7  14        7.80        6.44     11.45 o 
  -7   7  14        0.00       -2.04      5.23 o 
  -6   7  14       10.69        7.98      6.80 o 
  -5   7  14       29.49       35.69     13.07 o 
  -4   7  14        0.04        3.43      3.46 o 
  -3   7  14      100.15      112.36     16.68 o 
  -2   7  14       19.25       14.52      6.53 o 
  -1   7  14        0.02       -1.65      3.95 o 
   0   7  14        2.52        0.37      3.58 o 
   1   7  14       12.92       21.60     12.01 o 
   2   7  14        2.27       -0.64      6.70 o 
   3   7  14       19.42       25.30     11.31 o 
   4   7  14        0.18       -4.34      6.12 o 
   5   7  14       38.42       26.14     13.81 o 
   6   7  14        1.40       10.00      8.66 o 
   7   7  14        6.14       15.80     13.53 o 
  -7   8  14        0.11        1.93      4.14 o 
  -6   8  14        0.00        2.72      9.03 o 
  -5   8  14        1.51       -0.87      3.54 o 
  -4   8  14       14.93       15.14      7.79 o 
  -3   8  14        1.55       -6.81      7.20 o 
  -2   8  14       16.38       15.89      6.88 o 
  -1   8  14        1.88        5.96      6.19 o 
   0   8  14       25.59       38.03     10.24 o 
   1   8  14        8.07       15.15     11.89 o 
   2   8  14       76.26       98.80     28.75 o 
   3   8  14       32.51       18.15     11.64 o 
   4   8  14        6.88       10.49      7.67 o 
   5   8  14       21.09       17.26     12.70 o 
  -4   9  14        8.22       10.10      6.41 o 
  -3   9  14       39.72       59.11     13.89 o 
  -2   9  14       31.14       48.91     12.83 o 
  -1   9  14        3.89       -0.30      2.99 o 
   0   9  14        0.29        0.64      2.74 o 
   1   9  14        3.03        2.85      4.19 o 
   2   9  14        0.16       -5.31      7.26 o 
   3   9  14        5.35        7.43     11.46 o 
 -11   0  15        0.51        1.27      3.11 o 
  -9   0  15      124.87      132.20     18.36 o 
  -7   0  15        0.01       -5.05      5.05 o 
  -5   0  15      511.92      524.64     30.13 o 
  -3   0  15      120.75      138.50     10.88 o 
  -1   0  15     2994.99     2985.21     79.02 o 
   1   0  15      667.92      651.33     38.60 o 
   3   0  15      361.39      349.80     30.80 o 
   5   0  15       43.68       59.65      9.97 o 
   7   0  15        9.58       13.08      8.04 o 
   9   0  15        2.26       10.79     10.42 o 
 -12   1  15        3.80        6.55      9.67 o 
 -11   1  15       15.68       13.77      5.42 o 
 -10   1  15        0.19        3.90      4.22 o 
  -9   1  15      299.29      364.02     21.85 o 
  -8   1  15       67.18       86.10      9.99 o 
  -7   1  15       37.24       49.41      8.27 o 
  -6   1  15        0.91        1.44      2.45 o 
  -5   1  15      215.77      216.50     14.13 o 
  -4   1  15       67.63       86.89     10.71 o 
  -3   1  15       82.82       95.62      8.19 o 
  -2   1  15      455.88      474.88     30.52 o 
  -1   1  15        3.38        5.65      8.04 o 
   0   1  15        0.01        3.03      3.16 o 
   1   1  15      216.60      225.94      8.66 o 
   2   1  15      208.05      200.63      9.41 o 
   3   1  15        2.37       -0.45      2.23 o 
   4   1  15        4.42        5.37      3.07 o 
   5   1  15      130.45      119.81     13.54 o 
   6   1  15       10.66       11.75      3.98 o 
   7   1  15        0.16        8.38      4.39 o 
   8   1  15        6.02        3.58      2.29 o 
   9   1  15        2.82        5.26      3.09 o 
  10   1  15       17.41       17.38      8.34 o 
  11   1  15        2.54       14.97     11.62 o 
 -12   2  15        8.00       15.02     11.69 o 
 -11   2  15        0.00       -2.92      8.14 o 
 -10   2  15       59.86       63.51     14.98 o 
  -9   2  15       37.28       45.82     16.07 o 
  -8   2  15      147.75      178.13     29.20 o 
  -7   2  15       39.31       29.12      8.37 o 
  -6   2  15       50.95       51.00      9.47 o 
  -5   2  15        0.55       -1.74      2.14 o 
  -4   2  15        6.88       15.45      4.71 o 
  -3   2  15       11.87       13.53      3.25 o 
  -2   2  15       21.07       23.82      3.29 o 
  -1   2  15      271.81      266.19     24.50 o 
   0   2  15        7.70        8.11      2.89 o 
   1   2  15      246.32      289.33     25.39 o 
   2   2  15       14.52       10.98      5.75 o 
   3   2  15      313.93      297.75     35.69 o 
   4   2  15       70.37       96.48     13.02 o 
   5   2  15      128.48      141.91     15.94 o 
   6   2  15       52.13       60.85      9.46 o 
   7   2  15        0.02        5.57      3.94 o 
   8   2  15        0.24        1.42      2.44 o 
   9   2  15       10.05       15.53      5.06 o 
  10   2  15        5.01        1.39      2.44 o 
  11   2  15        4.46       -4.86      7.22 o 
 -11   3  15        2.96        1.83      3.78 o 
 -10   3  15        2.81        0.44      4.27 o 
  -9   3  15        8.55        2.27      5.71 o 
  -8   3  15       10.19        6.30      8.47 o 
  -7   3  15       14.10       10.17      6.76 o 
  -6   3  15      145.37      158.49     25.90 o 
  -5   3  15       58.60       63.67      9.10 o 
  -4   3  15      460.17      475.70     17.75 o 
  -3   3  15       18.17       22.29      3.72 o 
  -2   3  15        5.84        2.33      1.59 o 
  -1   3  15       46.25       35.58      7.21 o 
   0   3  15      277.18      247.64     33.15 o 
   1   3  15      947.63      987.94     67.06 o 
   2   3  15       38.18       45.87      9.00 o 
   3   3  15      147.32      145.79     15.87 o 
   4   3  15        8.70        6.39      4.14 o 
   5   3  15       30.85       35.71      7.94 o 
   6   3  15       65.28       57.07     10.39 o 
   7   3  15       10.20        9.80      3.64 o 
   8   3  15       23.03       -1.37      3.95 o 
   9   3  15        4.25       14.62      6.53 o 
  10   3  15        1.18        2.20      4.49 o 
 -11   4  15        0.11        4.91      6.36 o 
 -10   4  15        8.87        6.03      7.93 o 
  -9   4  15        0.00        4.75      5.01 o 
  -8   4  15       18.65       28.24     12.09 o 
  -7   4  15       68.81       87.82     20.63 o 
  -6   4  15        0.02        6.41      7.15 o 
  -5   4  15      204.17      166.08     14.16 o 
  -4   4  15      183.30      206.59     15.47 o 
  -3   4  15       23.96       19.58      5.08 o 
  -2   4  15        1.10        3.80      2.87 o 
  -1   4  15      150.39      189.63     29.11 o 
   0   4  15       10.64       12.56      3.13 o 
   1   4  15        3.13        3.41      3.54 o 
   2   4  15        2.78       13.88      9.27 o 
   3   4  15       36.95       61.69     20.20 o 
   4   4  15       75.24       62.78     19.73 o 
   5   4  15        1.02        1.60      3.26 o 
   6   4  15        0.07       -3.66      3.66 o 
   7   4  15       42.98       43.99      9.53 o 
   8   4  15        0.89        8.47      5.26 o 
   9   4  15        8.14        3.87      6.01 o 
  10   4  15        6.12       -0.55      5.21 o 
 -10   5  15       18.01       18.51      8.62 o 
  -9   5  15        3.25        2.57      5.04 o 
  -8   5  15        3.28        3.80      4.00 o 
  -7   5  15       12.59       27.95     12.27 o 
  -6   5  15        3.13        1.71      4.28 o 
  -5   5  15      265.18      286.92     35.77 o 
  -4   5  15      594.64      558.81     40.72 o 
  -3   5  15        9.17        8.22      2.55 o 
  -2   5  15      205.80      196.01     20.64 o 
  -1   5  15       26.57       31.86     12.83 o 
   0   5  15      124.66      150.98     28.04 o 
   1   5  15      126.76      155.71     29.33 o 
   2   5  15        8.18        0.03      9.89 o 
   3   5  15       68.44       61.53     18.54 o 
   4   5  15      183.45      205.98     37.10 o 
   5   5  15       32.82       56.93     20.31 o 
   6   5  15       12.94       -3.67      6.99 o 
   7   5  15        2.18      -12.22     12.22 o 
   8   5  15        9.15        8.69      8.53 o 
   9   5  15        3.73        6.35      8.01 o 
  -9   6  15        7.09        9.62      6.91 o 
  -8   6  15        0.39        0.77      3.48 o 
  -7   6  15        1.57        0.91      3.20 o 
  -6   6  15       10.69        6.68      6.15 o 
  -5   6  15       34.26       40.12     13.86 o 
  -4   6  15      484.57      448.08     32.38 o 
  -3   6  15       32.49       38.79      9.88 o 
  -2   6  15      197.92      255.12     24.47 o 
  -1   6  15      282.89      303.00     41.01 o 
   0   6  15       52.37       46.19     17.09 o 
   1   6  15        8.08        8.36      7.39 o 
   2   6  15      135.32      190.76     35.67 o 
   3   6  15        9.87       10.28      7.91 o 
   4   6  15        0.34       -9.98      9.98 o 
   5   6  15      139.23       97.59     27.74 o 
   6   6  15       23.22       30.59     15.60 o 
   7   6  15        0.71       -7.60      8.58 o 
   8   6  15       13.27       27.16     16.13 o 
  -8   7  15        1.09       -5.14      5.66 o 
  -7   7  15       24.87       42.41     11.60 o 
  -6   7  15        0.00        3.21      3.74 o 
  -5   7  15       34.82       38.46     13.65 o 
  -4   7  15        0.24       -1.50      4.02 o 
  -3   7  15        0.01        1.49      2.62 o 
  -2   7  15       13.91        2.74      4.42 o 
  -1   7  15       14.57       14.74      6.45 o 
   0   7  15       20.53       49.81     18.39 o 
   1   7  15       92.27       98.34     26.42 o 
   2   7  15        7.30        6.09      8.20 o 
   3   7  15        1.33       -0.47      6.53 o 
   4   7  15       15.33       16.95     13.14 o 
   5   7  15        0.18        4.53      5.46 o 
   6   7  15        3.13       -1.17      5.33 o 
   7   7  15        9.88       17.40     13.05 o 
  -6   8  15        0.08        4.52      4.56 o 
  -5   8  15        0.12        5.38      4.59 o 
  -4   8  15       63.61       86.81     16.71 o 
  -3   8  15       12.06       -0.29      4.30 o 
  -2   8  15        3.12        4.65      8.65 o 
  -1   8  15        8.99       10.01      5.44 o 
   0   8  15       18.81       19.10      7.74 o 
   1   8  15       10.42        0.27      3.31 o 
   2   8  15        5.32        1.95      6.82 o 
   3   8  15        1.12       -1.15      7.76 o 
   4   8  15       11.45       10.41      5.40 o 
   5   8  15        1.84        4.88      6.09 o 
  -4   9  15        0.89       -4.88      5.71 o 
  -3   9  15       18.77       19.78      8.49 o 
  -2   9  15        5.47        1.12      5.36 o 
  -1   9  15       15.75       24.97      7.29 o 
   0   9  15       12.41       17.57      6.84 o 
   1   9  15       11.44       12.99      5.51 o 
   2   9  15       13.63       16.86     11.91 o 
   3   9  15        0.00      -10.89     10.89 o 
 -12   0  16       15.71       16.79     10.37 o 
 -10   0  16        0.08       -2.80      3.99 o 
  -8   0  16      115.52      134.62     17.71 o 
  -6   0  16       98.06       85.52     12.03 o 
  -4   0  16      530.70      542.63     27.45 o 
  -2   0  16      403.28      385.32     29.47 o 
   0   0  16      429.47      522.76     34.82 o 
   2   0  16       78.23       95.71     15.75 o 
   4   0  16       37.16       52.76      9.93 o 
   6   0  16      228.87      242.44     36.82 o 
   8   0  16      286.90      297.26     38.76 o 
  10   0  16        1.37        0.15      4.78 o 
 -12   1  16        2.53       -8.21      8.67 o 
 -11   1  16        1.42        5.30      5.05 o 
 -10   1  16        9.44        5.63      4.39 o 
  -9   1  16       13.77       17.96      5.44 o 
  -8   1  16       75.96       99.00     10.63 o 
  -7   1  16      254.53      249.26     17.97 o 
  -6   1  16      101.56      103.67     10.85 o 
  -5   1  16      123.41      137.13     14.81 o 
  -4   1  16       18.84       20.69      5.61 o 
  -3   1  16       31.71       31.08      4.56 o 
  -2   1  16      773.53      770.89     40.09 o 
  -1   1  16      490.30      497.68     23.79 o 
   0   1  16        5.32       11.94      5.93 o 
   1   1  16      213.16      198.26     18.78 o 
   2   1  16     1073.52     1094.48     42.91 o 
   3   1  16       24.92       15.47      6.28 o 
   4   1  16       21.86       17.01      4.90 o 
   5   1  16       90.12      100.02     10.89 o 
   6   1  16      130.51      151.81     14.52 o 
   7   1  16      168.16      168.96     16.12 o 
   8   1  16        4.97        6.99      3.06 o 
   9   1  16       56.51       56.19     10.00 o 
  10   1  16        2.20        1.58      2.56 o 
  11   1  16        3.78       10.54      9.83 o 
 -11   2  16        2.77        3.00     10.58 o 
 -10   2  16       61.59       82.23     13.21 o 
  -9   2  16       18.18       28.82     12.73 o 
  -8   2  16       13.56       21.96      7.09 o 
  -7   2  16       37.51       44.58      9.45 o 
  -6   2  16      461.23      466.06     28.18 o 
  -5   2  16      603.60      608.26     29.88 o 
  -4   2  16      641.43      616.48     21.87 o 
  -3   2  16        5.34        5.88      2.27 o 
  -2   2  16      382.58      361.40     22.33 o 
  -1   2  16     3245.30     3023.82    193.08 o 
   0   2  16      130.71      159.62     29.51 o 
   1   2  16       59.08       73.55     11.01 o 
   2   2  16      250.54      227.21     33.61 o 
   3   2  16        9.05       13.43      3.23 o 
   4   2  16       19.68       24.40      8.53 o 
   5   2  16      210.76      224.89     16.69 o 
   6   2  16       93.76       98.36     11.85 o 
   7   2  16       25.14       32.03      7.07 o 
   8   2  16       53.37       62.41     10.11 o 
   9   2  16        1.05        2.05      3.19 o 
  10   2  16        8.42       15.79      8.34 o 
 -11   3  16        3.11        1.54      3.97 o 
 -10   3  16        1.53        4.25      2.86 o 
  -9   3  16        3.90       12.16     10.23 o 
  -8   3  16       23.03       20.77      9.14 o 
  -7   3  16        3.13       14.67      7.39 o 
  -6   3  16       38.16       38.17      7.86 o 
  -5   3  16      568.95      557.42     28.00 o 
  -4   3  16      116.18      115.72      9.12 o 
  -3   3  16       40.61       35.40      4.77 o 
  -2   3  16      786.93      700.85     27.57 o 
  -1   3  16      749.88      826.81     36.68 o 
   0   3  16       41.42       33.22     13.27 o 
   1   3  16       39.25       61.11     17.50 o 
   2   3  16       17.75       36.14      8.53 o 
   3   3  16        1.55        9.65      4.68 o 
   4   3  16      110.91      128.29     15.51 o 
   5   3  16      521.70      586.67     33.51 o 
   6   3  16       44.29       55.28     14.25 o 
   7   3  16        0.20        0.36      1.96 o 
   8   3  16        8.24        6.77      3.27 o 
   9   3  16        2.30        0.91      3.27 o 
  10   3  16        2.66       14.77      8.97 o 
 -11   4  16        8.78       26.68     13.72 o 
 -10   4  16       63.26       92.08     20.49 o 
  -9   4  16       17.45        3.60      2.84 o 
  -8   4  16       54.97       52.45     16.57 o 
  -7   4  16       84.97       68.37     17.55 o 
  -6   4  16       67.38       63.50     16.72 o 
  -5   4  16        3.32        3.49      3.04 o 
  -4   4  16      382.09      339.35     22.05 o 
  -3   4  16       76.79       67.88      9.63 o 
  -2   4  16      122.11      128.00     14.65 o 
  -1   4  16       45.79       48.03      8.96 o 
   0   4  16        3.35       21.88     13.06 o 
   1   4  16       21.88        8.59      7.06 o 
   2   4  16      270.32      262.75     38.63 o 
   3   4  16       83.08      100.19     24.38 o 
   4   4  16       36.02       51.54     20.31 o 
   5   4  16       49.77       51.00     10.46 o 
   6   4  16       22.14       17.83      6.01 o 
   7   4  16       22.19       27.04      7.18 o 
   8   4  16       10.16       22.17     15.30 o 
   9   4  16        0.24       -8.87      8.87 o 
 -10   5  16        1.47       23.95     14.05 o 
  -9   5  16        1.49        5.67      5.14 o 
  -8   5  16        1.18        7.16      7.04 o 
  -7   5  16        0.02        0.76      6.20 o 
  -6   5  16        8.55       18.13      9.91 o 
  -5   5  16       30.42       46.12     14.41 o 
  -4   5  16      180.07      177.02     27.98 o 
  -3   5  16      575.29      562.67     25.56 o 
  -2   5  16       42.28       55.48     11.69 o 
  -1   5  16       15.10       19.43     10.41 o 
   0   5  16      116.95      111.21     25.85 o 
   1   5  16       58.31       98.64     23.66 o 
   2   5  16       12.05       13.25      8.94 o 
   3   5  16      160.17      164.45     33.42 o 
   4   5  16      132.38      118.02     29.77 o 
   5   5  16        0.05       -6.48      8.37 o 
   6   5  16        0.01       -3.25      6.44 o 
   7   5  16        3.71       -2.42      3.97 o 
   8   5  16        1.40       -2.02      4.56 o 
   9   5  16        1.66        8.54      8.89 o 
  -9   6  16        3.49       -3.27      3.27 o 
  -8   6  16       18.85        6.17      8.48 o 
  -7   6  16       38.18       37.85     14.30 o 
  -6   6  16        0.97       -0.52      4.15 o 
  -5   6  16        1.08       -0.90      2.55 o 
  -4   6  16       10.45       25.14     11.53 o 
  -3   6  16      113.77      126.15     17.64 o 
  -2   6  16       91.15      108.07     35.97 o 
  -1   6  16        0.06        8.33      8.42 o 
   0   6  16        0.73       -2.01      4.79 o 
   1   6  16      130.98      209.56     36.34 o 
   2   6  16        0.75       -0.98      4.51 o 
   3   6  16      154.29      144.34     32.60 o 
   4   6  16        1.10       -0.04      6.14 o 
   5   6  16       58.88       91.11     27.26 o 
   6   6  16        4.20       21.16     14.75 o 
   7   6  16       17.59        9.40      5.11 o 
   8   6  16        1.56        3.23      6.20 o 
  -8   7  16        1.42        1.92      8.71 o 
  -7   7  16       14.43       16.47      7.88 o 
  -6   7  16        8.46       23.83     12.86 o 
  -5   7  16        0.64       -3.34      3.45 o 
  -4   7  16       29.51       29.86     12.40 o 
  -3   7  16        0.02       -1.81      5.00 o 
  -2   7  16        0.12        5.01      4.54 o 
  -1   7  16       15.54       10.73      4.75 o 
   0   7  16      116.79      122.02     29.06 o 
   1   7  16        2.36       -7.16      9.43 o 
   2   7  16       39.21       34.05     16.47 o 
   3   7  16        2.10       -1.42      6.33 o 
   4   7  16       11.26       26.31     16.67 o 
   5   7  16       10.83        9.60     10.02 o 
   6   7  16        5.50       10.71     12.27 o 
  -6   8  16        0.38        7.37      7.66 o 
  -5   8  16       18.09       22.95      8.88 o 
  -4   8  16        7.44       19.83     11.75 o 
  -3   8  16       59.80       58.82     18.34 o 
  -2   8  16        3.31        6.85      5.40 o 
  -1   8  16       10.09        6.47      2.85 o 
   0   8  16        2.00        4.51      4.12 o 
   1   8  16        5.65        5.00      6.99 o 
   2   8  16        9.49       20.59     13.40 o 
   3   8  16        1.41       -9.90     13.15 o 
   4   8  16       20.15       26.91     14.63 o 
  -3   9  16        1.42        4.80      5.33 o 
  -2   9  16        3.76        8.96      5.31 o 
  -1   9  16        0.01        1.52      5.26 o 
   0   9  16       13.13        1.67      5.28 o 
   1   9  16        1.64       -2.96      3.52 o 
   2   9  16        0.97      -13.10     13.10 o 
 -11   0  17       17.01       38.09     17.84 o 
  -9   0  17       14.36       11.36      5.84 o 
  -7   0  17      231.85      258.90     31.17 o 
  -5   0  17     1607.34     1660.97     57.65 o 
  -3   0  17      348.96      357.80     14.64 o 
  -1   0  17      495.11      511.09     34.44 o 
   1   0  17      711.77      633.76     40.20 o 
   3   0  17       39.90       29.49      8.47 o 
   5   0  17        2.38       -2.66      3.92 o 
   7   0  17        3.27        1.58      4.74 o 
   9   0  17        9.82       11.60      5.67 o 
 -11   1  17       11.22        3.26      3.42 o 
 -10   1  17       31.63       41.85      8.96 o 
  -9   1  17       15.68       16.41      4.84 o 
  -8   1  17        1.12       -0.92      1.74 o 
  -7   1  17      441.93      438.66     21.20 o 
  -6   1  17      145.82      134.97     12.38 o 
  -5   1  17     1834.18     1858.01     54.28 o 
  -4   1  17      146.05      121.68     13.18 o 
  -3   1  17        5.36        5.87      1.96 o 
  -2   1  17      194.86      233.17     23.09 o 
  -1   1  17      348.98      412.78     22.44 o 
   0   1  17      263.97      287.27     12.66 o 
   1   1  17      716.57      768.15     38.89 o 
   2   1  17      144.86      158.60     10.30 o 
   3   1  17       72.69       56.53      8.14 o 
   4   1  17        9.83        6.38      3.36 o 
   5   1  17      709.04      669.72     29.76 o 
   6   1  17        1.05        3.28      3.26 o 
   7   1  17      225.75      254.08     19.94 o 
   8   1  17       33.76       32.79      7.50 o 
   9   1  17        4.90        1.37      4.95 o 
  10   1  17        0.14       -0.49      2.16 o 
 -11   2  17        6.02       11.20      8.14 o 
 -10   2  17       25.28       15.48     15.62 o 
  -9   2  17       18.41       39.09     15.47 o 
  -8   2  17      159.10      158.91     18.61 o 
  -7   2  17       36.65       50.60     12.75 o 
  -6   2  17        3.60       13.66      4.77 o 
  -5   2  17      319.24      331.92     22.48 o 
  -4   2  17      598.66      575.66     21.71 o 
  -3   2  17      171.94      146.83     10.66 o 
  -2   2  17      640.29      665.59     26.22 o 
  -1   2  17       15.09       23.51      9.36 o 
   0   2  17      559.94      585.60     28.36 o 
   1   2  17       11.03       11.38      2.01 o 
   2   2  17      665.03      726.06     35.38 o 
   3   2  17      100.59      108.41     14.09 o 
   4   2  17       64.24       70.28      9.04 o 
   5   2  17        0.20       -1.79      1.79 o 
   6   2  17       38.30       33.43      7.12 o 
   7   2  17       27.62       19.48      5.21 o 
   8   2  17       50.19       45.17      8.87 o 
   9   2  17       21.54       16.62      7.15 o 
  10   2  17        9.59        4.14      4.15 o 
 -11   3  17        0.67        2.58      2.67 o 
 -10   3  17       31.40       38.42     11.12 o 
  -9   3  17       16.20       16.06      9.78 o 
  -8   3  17        0.48        0.79      4.58 o 
  -7   3  17      239.73      251.17     35.73 o 
  -6   3  17        8.17        4.84      2.82 o 
  -5   3  17       38.43       24.54      6.20 o 
  -4   3  17      188.21      201.85     12.43 o 
  -3   3  17      159.29      182.11     11.41 o 
  -2   3  17       22.61       18.24      3.23 o 
  -1   3  17       12.16       18.69      5.78 o 
   0   3  17        5.06        7.85      6.17 o 
   1   3  17      210.11      235.66     34.84 o 
   2   3  17       20.49       18.68      6.03 o 
   3   3  17        2.36       11.10      5.25 o 
   4   3  17      742.85      798.93     39.38 o 
   5   3  17      244.64      267.55     23.43 o 
   6   3  17        0.29       -0.23      5.83 o 
   7   3  17       73.64       66.81     10.63 o 
   8   3  17       64.66       57.58      9.86 o 
   9   3  17       10.34        8.03      7.00 o 
  10   3  17        5.91       13.16      8.02 o 
 -10   4  17        0.85        4.91      5.20 o 
  -9   4  17        0.05        1.23      3.42 o 
  -8   4  17        4.36       14.01      7.57 o 
  -7   4  17        6.34       13.05      8.57 o 
  -6   4  17       70.01       68.66     17.63 o 
  -5   4  17      183.71      216.01     31.30 o 
  -4   4  17        2.47        1.06      3.79 o 
  -3   4  17        0.48       -1.65      2.58 o 
  -2   4  17       48.32       40.34      9.25 o 
  -1   4  17        1.25        0.95      1.11 o 
   0   4  17       34.58       31.56     11.65 o 
   1   4  17       58.72       55.19     16.22 o 
   2   4  17      167.64      164.31     30.23 o 
   3   4  17      310.25      341.93     46.26 o 
   4   4  17       23.94        7.46      5.59 o 
   5   4  17        1.71        5.50      4.52 o 
   6   4  17      112.54      122.65     16.42 o 
   7   4  17       39.76       45.57      9.95 o 
   8   4  17        6.09        7.63      7.51 o 
   9   4  17        4.04       -1.04      8.91 o 
 -10   5  17       12.92       28.56     23.22 o 
  -9   5  17        3.39        2.10      3.43 o 
  -8   5  17        0.76       -8.07      8.07 o 
  -7   5  17        7.93       -3.48      5.04 o 
  -6   5  17        1.92       -3.30      3.70 o 
  -5   5  17       33.66       84.62     20.39 o 
  -4   5  17       34.74       63.33     16.81 o 
  -3   5  17       27.78       16.44      4.82 o 
  -2   5  17      119.73      147.38     14.22 o 
  -1   5  17       79.88       97.18     23.20 o 
   0   5  17       14.81       19.18     10.76 o 
   1   5  17      152.60      179.01     32.75 o 
   2   5  17       72.60       52.50     17.23 o 
   3   5  17      310.35      315.61     46.25 o 
   4   5  17      110.21      127.40     30.33 o 
   5   5  17        2.64       15.81     12.65 o 
   6   5  17       29.11       34.89     17.62 o 
   7   5  17        0.75        2.51      5.25 o 
   8   5  17       26.11       33.21     16.68 o 
   9   5  17        0.50        1.26      3.98 o 
  -9   6  17       26.89       26.63     15.93 o 
  -8   6  17        2.02       -4.09      5.19 o 
  -7   6  17        2.90       12.13      9.30 o 
  -6   6  17       25.40       25.53     12.34 o 
  -5   6  17        2.12       -1.85      5.40 o 
  -4   6  17        5.29       15.39      9.99 o 
  -3   6  17       43.78       59.06     11.91 o 
  -2   6  17       69.77       56.66     11.41 o 
  -1   6  17       39.83       41.16     15.54 o 
   0   6  17      130.33      176.19     32.97 o 
   1   6  17       59.48       76.74     23.54 o 
   2   6  17        2.11       -4.67      4.67 o 
   3   6  17       49.20       80.64     25.04 o 
   4   6  17        9.70       24.29     14.36 o 
   5   6  17       41.84       25.82     12.93 o 
   6   6  17       14.97       10.43     10.15 o 
   7   6  17       10.12       22.35     14.79 o 
  -7   7  17       26.73       20.74      8.42 o 
  -6   7  17        0.25       13.83      9.55 o 
  -5   7  17        0.12       -1.34      2.86 o 
  -4   7  17       37.38       47.57     16.13 o 
  -3   7  17       12.33       14.75      7.43 o 
  -2   7  17       63.14       81.31     15.17 o 
  -1   7  17        6.52       13.02      6.02 o 
   0   7  17       35.15       48.27     16.29 o 
   1   7  17       33.36       25.03     13.94 o 
   2   7  17       87.66      105.21     28.58 o 
   3   7  17        6.15       12.90     10.40 o 
   4   7  17        6.54       -7.11      7.78 o 
   5   7  17        0.63      -13.86     13.86 o 
   6   7  17        0.42       12.20     14.01 o 
  -6   8  17        0.00        0.67      3.82 o 
  -5   8  17        3.27        4.61      4.22 o 
  -4   8  17       16.93       11.88      8.25 o 
  -3   8  17        6.77       10.12      9.04 o 
  -2   8  17        2.63        0.81      5.78 o 
  -1   8  17        6.42        4.32      4.75 o 
   0   8  17       25.15       27.78     10.96 o 
   1   8  17        9.30        8.18      8.15 o 
   2   8  17        2.21        7.41      8.22 o 
   3   8  17       32.41       36.05     18.40 o 
   4   8  17        0.44       -8.03      9.69 o 
  -2   9  17        5.23        5.32      6.65 o 
  -1   9  17        9.38       16.19      6.92 o 
   0   9  17        0.66       -0.94      3.97 o 
   1   9  17        0.04       -0.12      2.32 o 
 -10   0  18       11.89        6.29      3.04 o 
  -8   0  18      194.70      219.24     36.85 o 
  -6   0  18       17.74       27.60      7.28 o 
  -4   0  18       17.16       18.91      4.67 o 
  -2   0  18      212.33      160.95     20.12 o 
   0   0  18      512.08      539.63     37.75 o 
   2   0  18       49.98       44.44     11.76 o 
   4   0  18      404.13      395.73     36.75 o 
   6   0  18        5.46        3.04      3.22 o 
   8   0  18        3.80        7.67      5.68 o 
  10   0  18        4.20        9.55      7.45 o 
 -11   1  18       11.53       22.14      7.72 o 
 -10   1  18        2.90        3.74      2.50 o 
  -9   1  18       15.88        9.85      3.79 o 
  -8   1  18       59.37       69.55      9.05 o 
  -7   1  18        0.31       -2.77      3.08 o 
  -6   1  18      463.25      532.99     31.25 o 
  -5   1  18      219.73      212.75     18.76 o 
  -4   1  18       65.90       64.66      9.75 o 
  -3   1  18       27.37       28.48      5.13 o 
  -2   1  18      262.44      267.73     18.31 o 
  -1   1  18        0.64       -1.36      2.48 o 
   0   1  18      101.08       95.39     10.22 o 
   1   1  18       35.97       36.69      5.33 o 
   2   1  18      584.95      611.78     20.20 o 
   3   1  18      114.42      121.52     10.23 o 
   4   1  18        8.49        6.21      3.75 o 
   5   1  18       39.97       39.57      7.28 o 
   6   1  18       68.73       78.79     14.91 o 
   7   1  18       12.68        3.78      5.68 o 
   8   1  18       50.98       57.38     10.10 o 
   9   1  18       17.79       10.36      7.32 o 
  10   1  18        2.09       -0.54      3.96 o 
 -11   2  18        7.75       20.67      8.47 o 
 -10   2  18        0.03        1.44      4.51 o 
  -9   2  18        0.11       -4.21      9.10 o 
  -8   2  18        0.61       -0.38      7.86 o 
  -7   2  18       14.69       17.95      5.95 o 
  -6   2  18      114.69      106.35     14.05 o 
  -5   2  18      494.06      488.57     27.88 o 
  -4   2  18       13.11       15.32      3.47 o 
  -3   2  18       40.66       39.33      5.76 o 
  -2   2  18      179.16      182.50     14.35 o 
  -1   2  18      441.17      426.72     33.48 o 
   0   2  18       40.80       40.55      8.08 o 
   1   2  18       42.92       48.00     11.63 o 
   2   2  18      151.90      138.98     16.08 o 
   3   2  18       20.82       14.17      3.77 o 
   4   2  18       22.99       25.55      5.58 o 
   5   2  18        3.71        0.50      2.49 o 
   6   2  18       43.66       38.44      7.65 o 
   7   2  18        5.20        3.35      2.08 o 
   8   2  18       70.17       72.63     11.04 o 
   9   2  18        1.36        4.64      2.48 o 
  10   2  18        5.09       10.25      7.57 o 
 -11   3  18        9.95       14.19      7.55 o 
 -10   3  18       32.21       36.34     15.23 o 
  -9   3  18        2.20        8.79      7.40 o 
  -8   3  18       40.84       41.19     15.53 o 
  -7   3  18      100.90      125.86     25.41 o 
  -6   3  18        1.80        1.77      2.95 o 
  -5   3  18       15.57       21.58      6.30 o 
  -4   3  18      316.02      322.43     16.10 o 
  -3   3  18       33.67       30.47      4.65 o 
  -2   3  18        6.86        5.38      2.77 o 
  -1   3  18       11.98       16.76      7.47 o 
   0   3  18      229.70      252.66     22.21 o 
   1   3  18       23.58       36.04     15.41 o 
   2   3  18      147.20      145.20     19.95 o 
   3   3  18      213.64      220.43     21.14 o 
   4   3  18       93.16      128.66     16.48 o 
   5   3  18        9.05        6.54      4.17 o 
   6   3  18      227.92      266.75     24.33 o 
   7   3  18        3.16        1.53      2.20 o 
   8   3  18       23.49       15.95      6.47 o 
   9   3  18        0.35        2.07      2.69 o 
  10   3  18        4.13       -2.59      5.13 o 
 -10   4  18        1.19        0.07      4.08 o 
  -9   4  18       22.79       32.60     14.03 o 
  -8   4  18        5.16        1.86      4.17 o 
  -7   4  18        0.79       -4.37      5.91 o 
  -6   4  18       42.17       35.18     14.10 o 
  -5   4  18      305.86      328.42     39.29 o 
  -4   4  18       28.92       30.90      6.28 o 
  -3   4  18       45.86       46.81      9.36 o 
  -2   4  18      136.54      117.10     25.58 o 
  -1   4  18       19.40       14.19      3.06 o 
   0   4  18      252.47      265.14     38.22 o 
   1   4  18       16.07       16.21      9.44 o 
   2   4  18       40.65       48.62     17.20 o 
   3   4  18      236.62      250.32     38.94 o 
   4   4  18       38.07       57.52     11.50 o 
   5   4  18       80.34       98.57     14.90 o 
   6   4  18       57.08       71.90     13.10 o 
   7   4  18        0.32        4.20      5.48 o 
   8   4  18        6.66       12.40     10.59 o 
   9   4  18        3.22        0.51      6.23 o 
  -9   5  18        3.01        5.05      9.16 o 
  -8   5  18        4.79       14.45      9.73 o 
  -7   5  18       18.10       13.08      8.01 o 
  -6   5  18        5.34       15.15      9.23 o 
  -5   5  18        0.03       -5.31      5.31 o 
  -4   5  18       55.08       36.38     13.40 o 
  -3   5  18      153.65      157.81     16.31 o 
  -2   5  18      269.51      285.45     20.12 o 
  -1   5  18      280.47      340.48     44.11 o 
   0   5  18      104.48      129.36     28.53 o 
   1   5  18      217.09      205.99     36.08 o 
   2   5  18      152.00      127.08     28.96 o 
   3   5  18        7.23       15.92     12.68 o 
   4   5  18      113.56      118.97     29.88 o 
   5   5  18        4.21        6.83      7.42 o 
   6   5  18        6.29       -5.87      8.98 o 
   7   5  18       75.01       77.32     25.00 o 
   8   5  18        0.00       -4.19      6.73 o 
  -8   6  18        8.39        3.40      6.16 o 
  -7   6  18       29.68       31.74     15.23 o 
  -6   6  18        1.27        4.27      2.78 o 
  -5   6  18       23.93       34.47     13.07 o 
  -4   6  18        0.00        8.72      7.79 o 
  -3   6  18       92.97       88.55     15.21 o 
  -2   6  18       21.69       28.53      6.49 o 
  -1   6  18       12.60       26.00     15.12 o 
   0   6  18      181.86      171.07     33.62 o 
   1   6  18        0.00       -1.38      5.17 o 
   2   6  18       36.11       34.03     16.41 o 
   3   6  18       59.41       71.26     22.18 o 
   4   6  18       58.61       70.79     23.52 o 
   5   6  18        0.01      -12.04     15.38 o 
   6   6  18       18.48       61.59     22.76 o 
   7   6  18        0.52       -5.04      7.26 o 
  -7   7  18        4.57        6.63      7.61 o 
  -6   7  18       40.06       82.16     22.39 o 
  -5   7  18       17.91       19.55     10.86 o 
  -4   7  18        1.78       -1.85      5.23 o 
  -3   7  18        9.61        0.94      2.21 o 
  -2   7  18       38.07       46.69     12.00 o 
  -1   7  18       43.81       64.77     14.02 o 
   0   7  18        8.88        8.75      9.09 o 
   1   7  18        2.53       17.21     11.81 o 
   2   7  18       25.49       29.80     16.61 o 
   3   7  18       10.69       14.11     10.39 o 
   4   7  18       31.70       41.29     19.76 o 
   5   7  18        0.83        9.74     12.69 o 
   6   7  18        2.59        2.79      5.84 o 
  -5   8  18        6.39        3.72      7.22 o 
  -4   8  18        0.99       -6.98      6.98 o 
  -3   8  18        0.48        6.01      7.29 o 
  -2   8  18       11.66        9.66      5.96 o 
  -1   8  18       31.77       33.20      9.98 o 
   0   8  18        0.01       -0.67      2.43 o 
   1   8  18        0.00       16.56     11.79 o 
   2   8  18        2.25        5.98      8.07 o 
   3   8  18        3.61        5.21      7.43 o 
   4   8  18       10.05       26.49     18.84 o 
  -1   9  18        2.77        4.54      5.41 o 
 -11   0  19       27.53       19.51      8.88 o 
  -9   0  19        0.00        0.99      1.81 o 
  -7   0  19        8.96        9.71      5.12 o 
  -5   0  19       91.26      145.09     14.36 o 
  -3   0  19      264.04      235.20     11.23 o 
  -1   0  19        8.12        5.00      2.31 o 
   1   0  19      164.38      125.87     19.12 o 
   3   0  19      450.05      442.74     38.41 o 
   5   0  19       73.81       91.77     19.09 o 
   7   0  19        0.47        3.99      5.32 o 
   9   0  19        8.98       15.95      9.34 o 
 -11   1  19        0.05        5.41      5.27 o 
 -10   1  19        0.86        4.14      2.11 o 
  -9   1  19        0.60       -0.44      2.37 o 
  -8   1  19        1.12       -0.07      1.96 o 
  -7   1  19        3.27        0.81      2.58 o 
  -6   1  19       12.53        9.67      4.10 o 
  -5   1  19      688.66      717.76     34.83 o 
  -4   1  19      103.55      105.38     13.25 o 
  -3   1  19       22.58       15.01      4.31 o 
  -2   1  19       93.04      115.81     12.51 o 
  -1   1  19        0.02        7.23     11.24 o 
   0   1  19      680.25      704.60     31.44 o 
   1   1  19       24.87       29.27      6.98 o 
   2   1  19      128.34      137.01     19.08 o 
   3   1  19      456.05      421.59     24.89 o 
   4   1  19       50.82       47.32      6.87 o 
   5   1  19      176.01      191.41     26.03 o 
   6   1  19       60.92       60.81     10.88 o 
   7   1  19        4.85        1.87      9.58 o 
   8   1  19        1.71        5.47      3.39 o 
   9   1  19       12.75       13.54      7.07 o 
  10   1  19        7.90        6.38      4.84 o 
 -11   2  19        1.56       -5.25      5.25 o 
 -10   2  19        0.76        1.23      4.90 o 
  -9   2  19        4.50        1.55      1.58 o 
  -8   2  19        1.13        9.19      4.43 o 
  -7   2  19        2.97        1.99      5.79 o 
  -6   2  19      164.89      178.74     18.29 o 
  -5   2  19      162.74      165.32     16.53 o 
  -4   2  19      190.06      185.95     12.97 o 
  -3   2  19      235.01      218.85     13.88 o 
  -2   2  19        4.15       10.71      3.71 o 
  -1   2  19        8.38        7.58      5.10 o 
   0   2  19      139.61      173.02     16.37 o 
   1   2  19       13.07        7.88      3.42 o 
   2   2  19        3.57        1.17      1.97 o 
   3   2  19        9.76       10.69      4.35 o 
   4   2  19      577.14      581.36     26.64 o 
   5   2  19        8.02        2.22      3.01 o 
   6   2  19       33.74       25.88      6.52 o 
   7   2  19       37.71       30.73      6.81 o 
   8   2  19       17.59       21.40      6.63 o 
   9   2  19        4.85        6.34      4.53 o 
  10   2  19        0.20        4.31     13.58 o 
 -10   3  19        9.47        3.00      2.78 o 
  -9   3  19        6.78       10.56     10.03 o 
  -8   3  19        6.87       12.34      7.57 o 
  -7   3  19        7.16        9.32      4.77 o 
  -6   3  19      235.76      253.07     21.28 o 
  -5   3  19       87.50      109.66      9.84 o 
  -4   3  19       30.68       26.76      4.94 o 
  -3   3  19      113.22      100.05      8.98 o 
  -2   3  19      335.83      386.91     36.18 o 
  -1   3  19       72.60       96.29     17.53 o 
   0   3  19       32.95       45.90      9.80 o 
   1   3  19      283.14      365.18     46.10 o 
   2   3  19       98.50      112.98     31.61 o 
   3   3  19      128.52      133.73     16.62 o 
   4   3  19      101.73      138.78     19.41 o 
   5   3  19        0.63        1.21      2.60 o 
   6   3  19        4.18        5.85      4.69 o 
   7   3  19       15.72       17.01      5.63 o 
   8   3  19       41.44       48.63      8.84 o 
   9   3  19        9.34       12.22      7.47 o 
 -10   4  19        3.21        5.52      5.06 o 
  -9   4  19        2.72       -7.98      7.98 o 
  -8   4  19       10.89       38.69     15.52 o 
  -7   4  19       27.37       57.51     17.50 o 
  -6   4  19        5.82        2.91      6.88 o 
  -5   4  19       87.77      100.99     21.40 o 
  -4   4  19      570.59      561.37     47.66 o 
  -3   4  19       24.63       23.00      6.18 o 
  -2   4  19        1.07        1.97      1.92 o 
  -1   4  19      194.96      183.52     11.82 o 
   0   4  19       14.93       33.70     14.17 o 
   1   4  19      342.20      380.13     47.74 o 
   2   4  19      105.43       99.84     25.16 o 
   3   4  19        4.72      -11.76     11.76 o 
   4   4  19      119.05      140.55     17.89 o 
   5   4  19      207.20      254.86     24.32 o 
   6   4  19       26.62       17.80      6.37 o 
   7   4  19       12.05        7.09      3.76 o 
   8   4  19        8.20       14.80      7.79 o 
   9   4  19        1.89       10.04     10.27 o 
  -9   5  19        0.36        5.69      5.42 o 
  -8   5  19        7.79        5.92      7.27 o 
  -7   5  19        0.00        0.87      4.92 o 
  -6   5  19        0.87       -4.59      4.59 o 
  -5   5  19        1.19       -5.22      7.14 o 
  -4   5  19        8.07        5.81      6.83 o 
  -3   5  19       55.81       49.51      8.98 o 
  -2   5  19      445.89      455.35     25.78 o 
  -1   5  19      147.96      180.67     33.13 o 
   0   5  19      173.93      201.76     36.04 o 
   1   5  19      178.45      160.58     31.73 o 
   2   5  19        1.70       -9.60     13.01 o 
   3   5  19       21.28       58.12     20.14 o 
   4   5  19      200.42      238.37     42.33 o 
   5   5  19        0.19        5.09      8.40 o 
   6   5  19       20.40       44.50     20.40 o 
   7   5  19        3.81       16.14     12.79 o 
   8   5  19        3.44       21.09     14.29 o 
  -8   6  19       12.87        1.82      4.09 o 
  -7   6  19       66.65       65.49     20.17 o 
  -6   6  19        1.30       13.16      9.01 o 
  -5   6  19        2.72        2.48      3.50 o 
  -4   6  19       74.02       77.32     20.04 o 
  -3   6  19        2.96        5.50      9.66 o 
  -2   6  19       40.17       39.05      7.60 o 
  -1   6  19       66.54       76.29     22.04 o 
   0   6  19       46.12       45.49     18.05 o 
   1   6  19       19.75        6.25      9.85 o 
   2   6  19      102.29      131.06     31.76 o 
   3   6  19        3.43       -2.70      6.85 o 
   4   6  19       13.49       13.12      9.98 o 
   5   6  19       19.31       17.35     13.22 o 
   6   6  19        3.56       -0.40      3.85 o 
   7   6  19        7.44      -10.88     10.88 o 
  -7   7  19        3.37        2.93      6.60 o 
  -6   7  19        1.27        0.28      2.46 o 
  -5   7  19        3.84        3.05      4.11 o 
  -4   7  19        5.56        2.02      6.77 o 
  -3   7  19       13.52        5.57      7.67 o 
  -2   7  19        5.64        0.43      2.83 o 
  -1   7  19        5.27       11.57      7.27 o 
   0   7  19        2.71        7.24      7.60 o 
   1   7  19       50.18       49.43     19.73 o 
   2   7  19        0.31       -2.42      5.37 o 
   3   7  19       19.01       22.00     15.49 o 
   4   7  19       12.71       26.22     13.51 o 
   5   7  19       24.39        5.88      6.80 o 
  -5   8  19       15.66       20.86     12.50 o 
  -4   8  19       15.04       18.35      9.94 o 
  -3   8  19       21.61       15.98     10.98 o 
  -2   8  19        4.24        1.17      3.02 o 
  -1   8  19       19.31       16.54      7.77 o 
   0   8  19       17.95       27.86     16.81 o 
   1   8  19        1.69        8.52      9.53 o 
   2   8  19        0.02       -2.40      5.61 o 
   3   8  19        0.35      -12.75     12.75 o 
 -10   0  20       21.08       19.65      7.59 o 
  -8   0  20        5.91        2.27      1.93 o 
  -6   0  20     1902.17     1978.15     68.27 o 
  -4   0  20       67.36       85.18      9.38 o 
  -2   0  20      333.11      327.46     30.35 o 
   0   0  20        1.54        3.58      4.14 o 
   2   0  20      151.51      147.93     21.89 o 
   4   0  20       39.64       43.94     11.97 o 
   6   0  20       14.11       16.80      5.41 o 
   8   0  20        3.29       10.71      6.93 o 
  10   0  20       49.67       47.99     16.51 o 
 -11   1  20        0.17        3.05      3.57 o 
 -10   1  20        1.47        6.75      7.01 o 
  -9   1  20        0.14       -2.47      2.47 o 
  -8   1  20       14.03       13.92      5.47 o 
  -7   1  20       19.49        9.01      5.72 o 
  -6   1  20       28.81       37.15      6.75 o 
  -5   1  20      939.95      952.14     40.99 o 
  -4   1  20       98.67      101.73     12.97 o 
  -3   1  20      347.70      346.35     18.41 o 
  -2   1  20      122.83      110.93     12.24 o 
  -1   1  20       79.41       58.55      9.23 o 
   0   1  20      739.25      788.19     35.11 o 
   1   1  20      331.11      336.08     32.62 o 
   2   1  20      182.64      170.18     21.60 o 
   3   1  20       20.94       19.98      6.38 o 
   4   1  20       95.87      102.50     10.37 o 
   5   1  20        2.26        3.06      1.85 o 
   6   1  20        3.90        6.72      3.29 o 
   7   1  20       20.18       -0.02      8.18 o 
   8   1  20       26.52       18.02      5.48 o 
   9   1  20        7.73       11.31      4.81 o 
  10   1  20        0.70        0.73      2.96 o 
 -11   2  20        0.62        5.36      5.12 o 
 -10   2  20        0.99        0.70      4.23 o 
  -9   2  20        6.76        8.03      3.77 o 
  -8   2  20        0.44       -1.96      3.54 o 
  -7   2  20      162.04      167.66     18.85 o 
  -6   2  20       22.20       24.61      7.10 o 
  -5   2  20       47.42       55.38      9.63 o 
  -4   2  20       64.37       62.23      7.70 o 
  -3   2  20      311.04      303.68     16.82 o 
  -2   2  20        8.43       12.23      3.94 o 
  -1   2  20       67.21       60.33     13.12 o 
   0   2  20       33.23       26.99     11.90 o 
   1   2  20       25.30       23.30      3.55 o 
   2   2  20       31.89       26.92      4.58 o 
   3   2  20     1556.21     1625.33     47.20 o 
   4   2  20        0.72        3.97      4.53 o 
   5   2  20       36.82       29.73      6.39 o 
   6   2  20        1.22        6.37      2.95 o 
   7   2  20        0.41        0.94      3.11 o 
   8   2  20        9.19        1.30      3.27 o 
   9   2  20        8.70       12.54      4.96 o 
 -10   3  20        0.49        0.07      5.84 o 
  -9   3  20        3.99       19.80     11.08 o 
  -8   3  20        7.69       16.93     10.36 o 
  -7   3  20       26.91       42.75     15.97 o 
  -6   3  20        7.33        8.19      3.58 o 
  -5   3  20      113.40      133.43     11.08 o 
  -4   3  20       75.47       59.86      8.83 o 
  -3   3  20      258.17      226.67     13.99 o 
  -2   3  20        0.26        2.28      4.69 o 
  -1   3  20        8.46        5.16      3.62 o 
   0   3  20      651.06      683.26     50.01 o 
   1   3  20      432.77      490.55     26.00 o 
   2   3  20        6.33        5.34      5.15 o 
   3   3  20        0.10        3.04      6.25 o 
   4   3  20       47.30       62.49     11.77 o 
   5   3  20       49.51       56.09     11.51 o 
   6   3  20        3.81       10.09      4.88 o 
   7   3  20       44.65       40.53      8.12 o 
   8   3  20       27.89       26.95     13.08 o 
   9   3  20       33.66       44.98     22.19 o 
  -9   4  20        5.15       -7.24      7.30 o 
  -8   4  20        3.96        9.09      7.67 o 
  -7   4  20        4.28       10.83      7.34 o 
  -6   4  20       19.14       39.54     14.50 o 
  -5   4  20        1.70        1.04      2.23 o 
  -4   4  20        7.37        8.28      3.63 o 
  -3   4  20       59.04       53.96      9.59 o 
  -2   4  20      158.94      124.27     19.74 o 
  -1   4  20       47.81       39.67      8.94 o 
   0   4  20        0.65        4.61      4.56 o 
   1   4  20       43.44       49.69     18.24 o 
   2   4  20       26.75       14.22     10.21 o 
   3   4  20      130.74      122.85     29.12 o 
   4   4  20       87.46      109.17     16.24 o 
   5   4  20       11.03       14.00      6.15 o 
   6   4  20       22.70       18.34      6.42 o 
   7   4  20        2.69        3.88      6.62 o 
   8   4  20        1.86       -0.35      2.88 o 
  -9   5  20       20.18       24.63     12.54 o 
  -8   5  20       17.07       12.86      8.62 o 
  -7   5  20       18.64        7.15      5.78 o 
  -6   5  20       12.20       17.15     10.23 o 
  -5   5  20        1.21        3.00      3.69 o 
  -4   5  20        4.31        0.76      2.78 o 
  -3   5  20       13.18        5.74      5.91 o 
  -2   5  20      156.91      156.27     15.16 o 
  -1   5  20      174.27      210.37     22.74 o 
   0   5  20       47.13       44.66     18.87 o 
   1   5  20        0.11        5.40      8.36 o 
   2   5  20       33.22       61.58     20.92 o 
   3   5  20       53.29       75.33     24.96 o 
   4   5  20      130.90      146.17     34.06 o 
   5   5  20      241.28      261.82     46.18 o 
   6   5  20        3.66       12.25     11.34 o 
   7   5  20        5.91       15.01     13.05 o 
   8   5  20       12.32       31.45     16.91 o 
  -8   6  20        0.86       -0.73      3.31 o 
  -7   6  20        0.40        3.83      5.50 o 
  -6   6  20        7.86       13.73      6.94 o 
  -5   6  20        0.02        3.63      6.37 o 
  -4   6  20        1.83        0.61      2.71 o 
  -3   6  20        4.18       15.50      6.61 o 
  -2   6  20        0.19       -0.00      4.33 o 
  -1   6  20        2.85       -0.13      5.68 o 
   0   6  20       58.64       58.32     20.42 o 
   1   6  20       25.40       30.81     17.26 o 
   2   6  20        0.07       -7.58      7.58 o 
   3   6  20       41.88       44.42     17.91 o 
   4   6  20        3.49        1.15      7.00 o 
   5   6  20        0.16       -4.70      7.71 o 
   6   6  20        0.09      -12.47     12.47 o 
  -6   7  20        1.38       -2.00      4.32 o 
  -5   7  20        1.08        4.47      7.58 o 
  -4   7  20        0.27        2.93      2.57 o 
  -3   7  20        1.77       -5.35      5.35 o 
  -2   7  20        5.87        9.79      5.77 o 
  -1   7  20       18.28       17.04      7.86 o 
   0   7  20       74.18       97.12     27.57 o 
   1   7  20        0.67        7.07      8.75 o 
   2   7  20        1.60       20.24     13.32 o 
   3   7  20       16.89        5.37      6.07 o 
   4   7  20       14.80        6.40      7.84 o 
   5   7  20        2.19       -5.54     10.07 o 
  -4   8  20        0.14        5.11      3.00 o 
  -3   8  20       15.92       25.46     13.06 o 
  -2   8  20        4.55        3.14      3.16 o 
  -1   8  20       11.39       19.96      8.21 o 
   0   8  20        2.93        8.62      5.25 o 
   1   8  20        8.07        5.41      7.64 o 
   2   8  20        0.78       16.67     15.03 o 
   3   8  20        1.76       -5.75      7.91 o 
 -11   0  21        2.36        5.41      2.18 o 
  -9   0  21       41.48       62.17     12.49 o 
  -7   0  21      482.41      533.10     32.98 o 
  -5   0  21     1274.78     1236.00     41.33 o 
  -3   0  21     2813.44     2798.86     85.44 o 
  -1   0  21        3.77        0.77      3.68 o 
   1   0  21      189.43      171.34     23.54 o 
   3   0  21     1763.11     1914.62     83.38 o 
   5   0  21       32.12       41.06     13.52 o 
   7   0  21        3.29        8.76      3.94 o 
   9   0  21        4.36        7.47      6.36 o 
 -11   1  21       12.77       19.42     12.88 o 
 -10   1  21       24.87       19.74      6.29 o 
  -9   1  21       37.97       42.47      9.03 o 
  -8   1  21        0.92       -1.71      1.71 o 
  -7   1  21       38.03       32.56      6.79 o 
  -6   1  21      180.05      208.81     16.47 o 
  -5   1  21       87.56      102.12     10.70 o 
  -4   1  21        1.19       -2.34      3.66 o 
  -3   1  21      220.85      250.67     16.16 o 
  -2   1  21        5.35        5.86      3.30 o 
  -1   1  21      563.86      600.59     30.16 o 
   0   1  21        5.54       10.54      9.75 o 
   1   1  21       37.87       42.83      8.06 o 
   2   1  21       19.94       34.66      8.29 o 
   3   1  21       15.85       23.84      7.24 o 
   4   1  21       71.60       93.86     13.61 o 
   5   1  21       63.36       64.36     10.69 o 
   6   1  21       12.52       17.47      5.23 o 
   7   1  21       37.18       28.91      7.68 o 
   8   1  21        0.32        3.24      2.75 o 
   9   1  21        0.54        2.65      4.42 o 
 -10   2  21        6.16        4.55      6.99 o 
  -9   2  21        7.55        3.07      3.10 o 
  -8   2  21        0.01       -0.47      2.51 o 
  -7   2  21        3.75        3.51      4.03 o 
  -6   2  21      494.30      550.44     32.73 o 
  -5   2  21      430.38      448.73     28.00 o 
  -4   2  21        2.41        0.07      1.95 o 
  -3   2  21        0.60        4.58      2.66 o 
  -2   2  21       27.31       35.42      6.95 o 
  -1   2  21       91.73       65.21     14.23 o 
   0   2  21       56.42       74.37     11.54 o 
   1   2  21      114.21      117.52     16.47 o 
   2   2  21        4.01        4.27      4.38 o 
   3   2  21        0.12       11.90      6.56 o 
   4   2  21      265.54      285.72     25.34 o 
   5   2  21       11.29       17.58      6.47 o 
   6   2  21       14.52        4.48     12.24 o 
   7   2  21        1.64       -3.00      6.21 o 
   8   2  21        0.89        1.68      2.32 o 
   9   2  21       11.87        7.16      6.60 o 
 -10   3  21        5.18      -12.16     12.16 o 
  -9   3  21       16.35       14.76      9.87 o 
  -8   3  21       23.05       30.49     13.58 o 
  -7   3  21       54.10       62.70     17.69 o 
  -6   3  21       95.99       94.06     21.01 o 
  -5   3  21       16.58       15.91      3.71 o 
  -4   3  21       41.34       31.37      5.42 o 
  -3   3  21       69.67       72.04      9.04 o 
  -2   3  21      441.39      396.18     22.06 o 
  -1   3  21       48.71       65.82     15.69 o 
   0   3  21        5.39       -2.19      3.41 o 
   1   3  21      295.85      334.69     21.82 o 
   2   3  21       34.88       37.79     13.05 o 
   3   3  21        6.13       11.17      5.54 o 
   4   3  21        2.97        0.91      8.18 o 
   5   3  21        9.98       10.39      5.15 o 
   6   3  21        3.95        1.34      3.17 o 
   7   3  21       19.45       20.26     14.48 o 
   8   3  21        7.11        2.06      2.07 o 
   9   3  21        7.05       14.03     12.52 o 
  -9   4  21       26.67       39.10     15.64 o 
  -8   4  21        4.92        5.02      3.80 o 
  -7   4  21        9.00       10.60      8.36 o 
  -6   4  21       34.04       53.35     17.16 o 
  -5   4  21       35.27       32.00     12.66 o 
  -4   4  21        1.96       -0.51      2.33 o 
  -3   4  21        8.73       15.49      6.20 o 
  -2   4  21      123.29      124.39     20.70 o 
  -1   4  21       30.67       51.73     14.94 o 
   0   4  21       50.23       45.32     10.29 o 
   1   4  21      153.81      190.48     35.53 o 
   2   4  21        0.17        1.31      4.88 o 
   3   4  21      343.10      338.61     49.47 o 
   4   4  21        0.61        0.21      1.82 o 
   5   4  21        0.89       -1.41      3.60 o 
   6   4  21       38.49       47.73     11.11 o 
   7   4  21        1.39        1.36      5.52 o 
   8   4  21        0.52        3.75      4.63 o 
  -8   5  21       44.06       54.93     18.86 o 
  -7   5  21        9.68       18.88     10.77 o 
  -6   5  21       10.13       15.46      9.88 o 
  -5   5  21        0.59       -1.27      7.62 o 
  -4   5  21        0.14      -12.96     12.96 o 
  -3   5  21       17.80       23.53      6.60 o 
  -2   5  21        1.31        2.06      3.56 o 
  -1   5  21      231.66      235.62     24.20 o 
   0   5  21        0.58       -6.31     10.34 o 
   1   5  21      157.14      176.14     35.35 o 
   2   5  21       31.24       36.32     16.13 o 
   3   5  21      130.23      156.11     34.57 o 
   4   5  21        6.49       27.06     14.79 o 
   5   5  21       46.20       54.47     21.56 o 
   6   5  21        0.28       18.09     13.12 o 
   7   5  21        1.45        9.30      9.91 o 
  -7   6  21        0.02        3.79      6.30 o 
  -6   6  21        0.88       -7.02      8.43 o 
  -5   6  21        0.83       -4.62      5.70 o 
  -4   6  21        5.91       15.52     10.43 o 
  -3   6  21        8.25        8.14      6.45 o 
  -2   6  21        5.40       -0.58      2.73 o 
  -1   6  21      114.82      125.07     18.54 o 
   0   6  21        0.05       18.18     11.39 o 
   1   6  21        3.18       18.21     12.78 o 
   2   6  21        7.52       11.73     10.87 o 
   3   6  21        4.86       16.24     12.44 o 
   4   6  21       56.50       52.20     20.49 o 
   5   6  21        0.26        7.10      9.68 o 
   6   6  21       11.53        0.42      5.64 o 
  -6   7  21        2.21        9.05      8.85 o 
  -5   7  21       25.99       17.92      8.77 o 
  -4   7  21       11.52        5.30      6.05 o 
  -3   7  21        7.20       -3.31      3.31 o 
  -2   7  21       19.95       20.37      7.48 o 
  -1   7  21       40.80       48.44     13.63 o 
   0   7  21       74.49       87.15     26.11 o 
   1   7  21        1.08        8.12     11.56 o 
   2   7  21       23.60       38.18     15.99 o 
   3   7  21        7.59       20.71     15.02 o 
   4   7  21        0.52       25.59     16.91 o 
  -4   8  21        2.10        5.38      6.29 o 
  -3   8  21        1.69       -9.25      9.25 o 
  -2   8  21       20.85       26.17      9.69 o 
  -1   8  21       18.85       25.02      9.40 o 
   0   8  21       14.03       17.11     12.68 o 
   1   8  21        0.06       -4.71      7.47 o 
   2   8  21        7.88        0.89      5.27 o 
 -10   0  22       41.81       64.08     19.60 o 
  -8   0  22       55.84       69.79     18.79 o 
  -6   0  22        0.33        9.51      6.23 o 
  -4   0  22       70.08       78.50     17.88 o 
  -2   0  22      196.80      209.53     25.47 o 
   0   0  22      374.82      385.26     35.53 o 
   2   0  22     2456.25     2617.18     96.16 o 
   4   0  22      144.86      144.42     24.03 o 
   6   0  22       56.75       73.36     18.60 o 
   8   0  22        8.82        3.53      1.78 o 
 -10   1  22        0.76        0.70      8.71 o 
  -9   1  22        8.50        9.82      5.50 o 
  -8   1  22       24.21       20.61      5.86 o 
  -7   1  22       10.39       12.38      4.13 o 
  -6   1  22      418.13      438.73     23.62 o 
  -5   1  22      107.92      122.20     11.71 o 
  -4   1  22       22.17       24.02      5.03 o 
  -3   1  22      130.23      135.32      8.98 o 
  -2   1  22      528.05      574.08     30.20 o 
  -1   1  22        2.45        5.09      6.66 o 
   0   1  22       21.20       10.50      5.93 o 
   1   1  22      138.66      141.65     15.61 o 
   2   1  22      135.22      127.56     16.72 o 
   3   1  22       47.02       51.00      9.82 o 
   4   1  22       25.88       18.67      6.02 o 
   5   1  22       17.29       17.20      6.49 o 
   6   1  22       11.51        5.49      5.19 o 
   7   1  22       10.51       13.84      5.46 o 
   8   1  22        0.45       -2.62      6.73 o 
   9   1  22        7.56        3.01     11.98 o 
 -10   2  22        3.57        3.63      6.40 o 
  -9   2  22        0.64        0.83      3.14 o 
  -8   2  22        0.17        7.13      8.95 o 
  -7   2  22      147.61      148.97     18.38 o 
  -6   2  22      140.53      160.57     24.96 o 
  -5   2  22        1.93        9.03      4.69 o 
  -4   2  22      144.65      140.15     12.08 o 
  -3   2  22       40.57       41.51      6.51 o 
  -2   2  22      226.62      191.75     16.73 o 
  -1   2  22       22.72       17.57      8.38 o 
   0   2  22      178.65      185.42     19.76 o 
   1   2  22       49.57       66.21     10.75 o 
   2   2  22       90.45       91.94     13.40 o 
   3   2  22       89.38       93.92     13.60 o 
   4   2  22        0.58        0.14      2.89 o 
   5   2  22        0.74       -3.13      4.21 o 
   6   2  22        6.40        9.51     10.71 o 
   7   2  22        0.97       -2.30      2.58 o 
   8   2  22       13.89        6.19      5.35 o 
 -10   3  22        5.04       20.97     12.19 o 
  -9   3  22       11.67        3.72      5.27 o 
  -8   3  22       85.13       94.35     23.60 o 
  -7   3  22       11.81       22.50     10.96 o 
  -6   3  22       18.88       16.66      8.78 o 
  -5   3  22       74.96       51.21     11.35 o 
  -4   3  22        4.35        1.18      1.93 o 
  -3   3  22        0.02       -0.64      1.91 o 
  -2   3  22       18.69       18.78      5.28 o 
  -1   3  22       54.48       51.56     14.07 o 
   0   3  22       22.07       38.76     11.97 o 
   1   3  22        0.73        1.67      4.88 o 
   2   3  22      202.01      209.68     20.60 o 
   3   3  22       35.08       29.72      9.22 o 
   4   3  22       24.33       46.32     10.63 o 
   5   3  22       66.41       77.25     13.93 o 
   6   3  22        4.82        2.21      2.55 o 
   7   3  22        1.66        2.68      3.56 o 
   8   3  22        7.52        2.36      7.87 o 
  -9   4  22        6.51       -0.30      2.27 o 
  -8   4  22        0.01       -2.00      3.16 o 
  -7   4  22        3.27        8.14      8.37 o 
  -6   4  22       34.82       29.30     11.93 o 
  -5   4  22       15.82       13.56      8.49 o 
  -4   4  22       39.18       51.80      9.50 o 
  -3   4  22      128.20      140.27     16.19 o 
  -2   4  22       20.97       15.66      6.73 o 
  -1   4  22      142.00      169.71     25.48 o 
   0   4  22        3.01        3.69      5.70 o 
   1   4  22        2.00        2.14      2.72 o 
   2   4  22       46.19       21.30     12.88 o 
   3   4  22       24.40       20.26     12.58 o 
   4   4  22        0.48       -3.72      9.63 o 
   5   4  22       56.20       87.13     21.47 o 
   6   4  22        0.18       -4.57      4.57 o 
   7   4  22       54.52       55.72     12.64 o 
   8   4  22        0.62      -13.41     13.41 o 
  -8   5  22        7.57        9.53      7.60 o 
  -7   5  22       61.07       58.05     20.47 o 
  -6   5  22        6.13        2.76      4.90 o 
  -5   5  22       34.04       25.99     12.08 o 
  -4   5  22        2.77        6.78      6.39 o 
  -3   5  22        4.46        9.43      4.56 o 
  -2   5  22       56.46       80.90     17.09 o 
  -1   5  22       90.66       82.43     14.23 o 
   0   5  22        3.46       -0.28      3.81 o 
   1   5  22        0.00       -8.24      8.66 o 
   2   5  22        4.80       13.80     11.64 o 
   3   5  22       87.10       65.03     24.56 o 
   4   5  22        7.60       29.36     17.70 o 
   5   5  22        7.32       23.09     15.16 o 
   6   5  22        0.08       -6.03      7.86 o 
   7   5  22        9.20       -0.57      3.33 o 
  -7   6  22        1.39       -8.53      8.53 o 
  -6   6  22        8.28       14.32      8.85 o 
  -5   6  22        1.54       -1.61      5.48 o 
  -4   6  22        0.65       -4.55      7.07 o 
  -3   6  22        3.53       -3.07      6.60 o 
  -2   6  22        0.75       -1.42      4.53 o 
  -1   6  22       78.00       68.55     13.71 o 
   0   6  22        0.18       -8.75      8.75 o 
   1   6  22       33.51       40.20     17.76 o 
   2   6  22        2.17       -1.00      9.04 o 
   3   6  22        6.04       13.52     10.67 o 
   4   6  22        6.70       23.72     14.40 o 
   5   6  22        0.04        7.59      9.61 o 
  -5   7  22        6.87        8.42      9.69 o 
  -4   7  22       17.56       34.97     15.44 o 
  -3   7  22       38.70       28.33     13.24 o 
  -2   7  22       11.65        8.61      3.89 o 
  -1   7  22        9.16        7.19      4.15 o 
   0   7  22        6.93        2.35      5.46 o 
   1   7  22        1.22        7.09     11.44 o 
   2   7  22       52.17       53.95     21.54 o 
   3   7  22        2.36      -12.00     12.00 o 
   4   7  22        8.12       28.14     17.97 o 
  -3   8  22        0.82       -6.95      7.24 o 
  -2   8  22        1.92        5.94      6.43 o 
  -1   8  22        0.44        4.21      4.29 o 
   0   8  22        3.47        7.09      7.99 o 
   1   8  22        0.04        5.86      8.15 o 
  -9   0  23        0.38       -7.47      7.47 o 
  -7   0  23       89.29       85.32     19.65 o 
  -5   0  23      191.95      194.12     27.78 o 
  -3   0  23      417.63      429.21     27.23 o 
  -1   0  23      123.83      117.83     19.27 o 
   1   0  23        9.85        0.18      4.44 o 
   3   0  23      170.05      153.13     24.57 o 
   5   0  23        6.38       23.41     10.91 o 
   7   0  23        2.67       11.64      7.90 o 
   9   0  23        8.56       20.26     11.34 o 
 -10   1  23       40.41       36.43     10.63 o 
  -9   1  23       12.75       18.13      6.70 o 
  -8   1  23       22.45       23.53      8.00 o 
  -7   1  23       18.54       21.94      7.05 o 
  -6   1  23       13.75       12.91      6.15 o 
  -5   1  23       85.03       89.34     13.51 o 
  -4   1  23      412.26      431.66     28.20 o 
  -3   1  23        9.26       10.42      2.87 o 
  -2   1  23        0.15        5.71      9.15 o 
  -1   1  23      100.03      116.95     14.22 o 
   0   1  23       51.19       44.70     10.98 o 
   1   1  23       85.31       82.51     19.29 o 
   2   1  23        9.06       25.23      8.92 o 
   3   1  23       33.87       52.09     10.20 o 
   4   1  23       30.72       29.80      8.20 o 
   5   1  23       32.41       38.40     27.53 o 
   6   1  23        0.82        4.50      3.43 o 
   7   1  23       13.15       19.78      7.41 o 
   8   1  23        0.00       -2.17      2.91 o 
   9   1  23       10.95        0.12      7.97 o 
 -10   2  23        7.76        3.52      5.72 o 
  -9   2  23       45.94       40.74     15.95 o 
  -8   2  23       17.54       16.62      6.27 o 
  -7   2  23       18.83       20.20      6.84 o 
  -6   2  23        1.02       -0.35      1.96 o 
  -5   2  23      177.31      165.50     17.80 o 
  -4   2  23      105.91      114.86     11.38 o 
  -3   2  23       18.08       12.84      3.90 o 
  -2   2  23       21.37       11.42     11.19 o 
  -1   2  23       60.78       62.46     15.22 o 
   0   2  23      107.01      118.31     14.83 o 
   1   2  23        5.33        1.31      4.37 o 
   2   2  23      569.48      657.52     36.14 o 
   3   2  23       49.01       46.14      9.75 o 
   4   2  23        4.95        4.45      9.24 o 
   5   2  23        0.43       -2.74      7.19 o 
   6   2  23        3.79       -1.53      5.25 o 
   7   2  23       16.44       14.89      6.57 o 
   8   2  23        2.27        1.76      7.00 o 
  -9   3  23        0.84       -8.87      8.87 o 
  -8   3  23        4.45        0.18      2.00 o 
  -7   3  23        0.96        5.17      5.39 o 
  -6   3  23       15.99       27.63     12.17 o 
  -5   3  23        1.00        2.35      3.65 o 
  -4   3  23        5.18        3.46      2.09 o 
  -3   3  23      102.72       71.42     14.03 o 
  -2   3  23       69.06       70.19      9.84 o 
  -1   3  23       10.63        6.94      6.17 o 
   0   3  23        5.27        9.49      3.49 o 
   1   3  23      173.94      153.72     27.40 o 
   2   3  23      314.37      350.27     27.58 o 
   3   3  23       45.30       40.97      8.54 o 
   4   3  23        2.52        0.45      2.43 o 
   5   3  23       19.00       23.90      8.16 o 
   6   3  23        4.17        0.25      8.71 o 
   7   3  23       22.41       16.51      6.94 o 
   8   3  23        6.83       13.07      6.71 o 
  -9   4  23       21.71       15.76      9.84 o 
  -8   4  23       16.51       23.79     12.25 o 
  -7   4  23       35.24       19.49     10.72 o 
  -6   4  23        0.80       -8.03      8.03 o 
  -5   4  23        0.86       -1.05      3.42 o 
  -4   4  23        7.15        3.80      3.93 o 
  -3   4  23        7.89        3.94      2.49 o 
  -2   4  23      105.19       80.49     16.81 o 
  -1   4  23       41.09       45.93     13.58 o 
   0   4  23       42.53       46.84     15.18 o 
   1   4  23       15.17       19.51      8.10 o 
   2   4  23        1.26       -4.70      9.40 o 
   3   4  23       99.23       79.79     24.10 o 
   4   4  23       65.76       76.44     14.42 o 
   5   4  23       17.18        9.03      4.52 o 
   6   4  23        4.85        1.65      3.43 o 
   7   4  23        0.70        7.16      4.52 o 
  -8   5  23        2.07        3.21      4.85 o 
  -7   5  23        0.34        0.65      2.74 o 
  -6   5  23       27.14       49.92     17.15 o 
  -5   5  23        0.30       -1.25      3.98 o 
  -4   5  23        2.78       -1.70      3.33 o 
  -3   5  23        7.00        1.42      7.70 o 
  -2   5  23       33.02       62.17     15.50 o 
  -1   5  23       51.97       39.23     14.54 o 
   0   5  23      263.81      286.27     29.16 o 
   1   5  23        9.67        8.55      7.08 o 
   2   5  23        3.93       14.69     12.21 o 
   3   5  23       22.21       12.59     10.77 o 
   4   5  23       36.72       51.03     20.86 o 
   5   5  23       15.39       14.97     11.07 o 
   6   5  23       25.78       52.22     21.27 o 
  -6   6  23       12.03       14.02      8.54 o 
  -5   6  23       19.60       19.23     10.94 o 
  -4   6  23        0.22       -1.54      7.16 o 
  -3   6  23        6.89       -3.78      7.29 o 
  -2   6  23        5.57        7.55      4.41 o 
  -1   6  23        0.02       -1.59      5.45 o 
   0   6  23        0.18        3.31      7.53 o 
   1   6  23       15.53        0.84      4.95 o 
   2   6  23        1.07        1.53      6.45 o 
   3   6  23        2.18       12.44     14.40 o 
   4   6  23       19.52       12.47     11.78 o 
   5   6  23        6.79       10.96     11.85 o 
  -5   7  23       20.43       32.22     14.82 o 
  -4   7  23        1.96        8.06      6.94 o 
  -3   7  23        5.30        2.47      5.70 o 
  -2   7  23        8.40        3.53      7.19 o 
  -1   7  23        0.84        4.32      3.14 o 
   0   7  23       35.99       46.45     19.74 o 
   1   7  23        9.84       12.18     10.02 o 
   2   7  23        2.47       -3.21      6.58 o 
   3   7  23       37.14       43.11     20.98 o 
  -1   8  23        0.52        0.55      3.54 o 
 -10   0  24       66.13       76.95     21.82 o 
  -8   0  24        4.37       22.16      9.89 o 
  -6   0  24       92.30       85.27     19.14 o 
  -4   0  24      369.15      300.81     34.22 o 
  -2   0  24       61.17       51.56     13.25 o 
   0   0  24        5.04        0.96      3.44 o 
   2   0  24       15.64       37.02     12.38 o 
   4   0  24       12.32        1.41      4.18 o 
   6   0  24       11.75       19.28     11.15 o 
   8   0  24        3.83        5.56      3.73 o 
 -10   1  24       14.96       17.54      7.00 o 
  -9   1  24       13.40        6.29      4.08 o 
  -8   1  24        0.00       -3.82      3.82 o 
  -7   1  24       13.73       13.81      7.42 o 
  -6   1  24       47.28       52.54     10.73 o 
  -5   1  24       42.10       43.49      9.25 o 
  -4   1  24      323.24      366.30     26.81 o 
  -3   1  24       83.06       70.48      9.24 o 
  -2   1  24      335.85      342.87     24.23 o 
  -1   1  24      410.62      428.22     27.64 o 
   0   1  24      113.60      106.21     13.81 o 
   1   1  24       25.42       27.36      7.70 o 
   2   1  24      772.50      801.02     39.49 o 
   3   1  24       83.48       85.15     13.29 o 
   4   1  24       59.29       49.05     10.30 o 
   5   1  24       41.74       48.78     10.93 o 
   6   1  24        1.21        1.92      2.91 o 
   7   1  24        5.86       -1.44      7.15 o 
   8   1  24        0.00        3.88      6.82 o 
 -10   2  24        4.03        6.55      7.96 o 
  -9   2  24        0.28        6.52      7.98 o 
  -8   2  24       53.13       76.45     20.65 o 
  -7   2  24        0.37        0.70      4.07 o 
  -6   2  24      109.00      128.56     16.48 o 
  -5   2  24       49.62       53.31     10.04 o 
  -4   2  24        0.57       -0.51      3.34 o 
  -3   2  24        1.12        0.92      1.98 o 
  -2   2  24      469.56      483.95     28.00 o 
  -1   2  24      190.24      171.47     25.23 o 
   0   2  24      195.49      183.37     36.37 o 
   1   2  24       72.67       82.02     12.36 o 
   2   2  24       76.41       90.74     20.40 o 
   3   2  24       14.31       14.78      4.84 o 
   4   2  24       26.82       22.96      6.82 o 
   5   2  24       59.53       83.66     14.28 o 
   6   2  24        1.05        0.58      7.34 o 
   7   2  24        2.29       -0.84      4.05 o 
   8   2  24        1.84        2.06      3.20 o 
  -9   3  24        6.74        3.63      3.74 o 
  -8   3  24       20.07       26.63     13.40 o 
  -7   3  24        0.84       -3.45      5.85 o 
  -6   3  24        4.33       -6.52      6.52 o 
  -5   3  24       11.59       11.60      6.62 o 
  -4   3  24       30.87       41.72      8.90 o 
  -3   3  24      133.95      136.09     16.16 o 
  -2   3  24      223.24      207.30     17.45 o 
  -1   3  24       16.86       11.20      7.26 o 
   0   3  24      124.63      131.09     23.70 o 
   1   3  24        9.76       12.79      7.97 o 
   2   3  24       83.85       97.29     15.03 o 
   3   3  24      136.48      155.42     18.78 o 
   4   3  24       10.95       10.48      5.46 o 
   5   3  24       66.48       93.79     19.96 o 
   6   3  24       11.41       12.62      6.44 o 
   7   3  24        8.82       -1.55     12.78 o 
   8   3  24        6.35        3.55      3.37 o 
  -8   4  24       41.95       50.05     18.47 o 
  -7   4  24       95.94      139.20     28.76 o 
  -6   4  24        1.71        2.95      3.72 o 
  -5   4  24       45.33       44.41     15.72 o 
  -4   4  24        2.94       -0.92      2.68 o 
  -3   4  24        0.57        1.23      3.38 o 
  -2   4  24      118.71      102.74     19.82 o 
  -1   4  24       14.37       16.72      8.99 o 
   0   4  24        0.01        3.07      2.74 o 
   1   4  24       70.90       94.82     22.27 o 
   2   4  24       82.62       85.01     16.57 o 
   3   4  24       24.33       21.18     12.69 o 
   4   4  24       43.29       36.00     17.49 o 
   5   4  24        0.27       -2.19      2.43 o 
   6   4  24        7.10       12.09      5.88 o 
   7   4  24       18.84       20.96      8.06 o 
  -7   5  24        4.84       15.11      8.30 o 
  -6   5  24        1.41        2.27      2.87 o 
  -5   5  24        3.15        9.42      8.02 o 
  -4   5  24       13.12       10.59     10.03 o 
  -3   5  24       38.14       31.97      8.29 o 
  -2   5  24       10.35       23.64      9.15 o 
  -1   5  24        6.11        1.52      2.81 o 
   0   5  24        0.37       -5.50     11.27 o 
   1   5  24      138.09      150.18     22.18 o 
   2   5  24        0.04        6.74      6.97 o 
   3   5  24        0.26       -9.27      9.50 o 
   4   5  24       12.79       23.79     15.83 o 
   5   5  24       24.28       25.43     15.52 o 
   6   5  24       35.72       23.19     17.29 o 
  -6   6  24        5.22        4.42      7.34 o 
  -5   6  24       12.02       15.42      8.69 o 
  -4   6  24        4.14        1.17      5.16 o 
  -3   6  24        1.02        4.57      2.80 o 
  -2   6  24       20.70       18.36      6.30 o 
  -1   6  24        0.06        8.28      5.27 o 
   0   6  24       16.05       23.33      8.92 o 
   1   6  24       42.87       62.64     21.77 o 
   2   6  24       25.58       44.23     21.15 o 
   3   6  24       11.16        9.22      9.83 o 
   4   6  24        2.68       -7.95      7.95 o 
  -4   7  24        8.63        6.34      5.52 o 
  -3   7  24        0.87        1.92      6.60 o 
  -2   7  24        1.13       -3.09      5.18 o 
  -1   7  24        1.96        2.92      3.54 o 
   0   7  24        0.13        2.43      5.72 o 
   1   7  24        0.59       10.07     11.58 o 
   2   7  24       18.07        8.99      9.30 o 
  -9   0  25        2.67        6.95      4.64 o 
  -7   0  25       30.94       34.57     12.91 o 
  -5   0  25      188.91      197.10     29.01 o 
  -3   0  25     1929.99     1932.87     60.97 o 
  -1   0  25      665.14      643.81     48.45 o 
   1   0  25        3.72        6.62      3.90 o 
   3   0  25      151.15      132.14     23.81 o 
   5   0  25        2.58       -1.67      2.49 o 
   7   0  25        3.88        6.45      6.35 o 
 -10   1  25        8.86        3.65      4.00 o 
  -9   1  25       27.73       13.82      6.17 o 
  -8   1  25       15.14       12.66      4.53 o 
  -7   1  25        0.45       -1.40      3.47 o 
  -6   1  25        2.43        4.15      7.09 o 
  -5   1  25       23.88       20.31      9.80 o 
  -4   1  25       75.83       88.66     13.72 o 
  -3   1  25        3.52        6.48      3.02 o 
  -2   1  25       63.69       64.46     11.13 o 
  -1   1  25      334.95      366.20     26.20 o 
   0   1  25      150.34      159.09     31.93 o 
   1   1  25        2.59        1.45      2.15 o 
   2   1  25       48.91       59.71     11.41 o 
   3   1  25       73.78       77.79     13.11 o 
   4   1  25        0.02       -1.02      3.54 o 
   5   1  25        2.40       17.52      6.07 o 
   6   1  25        1.71       -3.95      3.95 o 
   7   1  25        0.51       -0.61      3.45 o 
   8   1  25       12.49        9.00      5.09 o 
  -9   2  25       36.34       26.27     12.65 o 
  -8   2  25        8.84       17.00     10.55 o 
  -7   2  25       55.04       83.63     21.43 o 
  -6   2  25       72.32       67.85     12.48 o 
  -5   2  25       41.09       38.97      9.19 o 
  -4   2  25       83.84       95.65     10.71 o 
  -3   2  25      436.34      409.87     22.36 o 
  -2   2  25       21.44       11.80      4.51 o 
  -1   2  25       60.32       65.80     16.46 o 
   0   2  25      101.10      116.26     15.19 o 
   1   2  25      212.94      227.70     21.65 o 
   2   2  25        9.66       17.61      6.11 o 
   3   2  25        0.41        0.38      4.91 o 
   4   2  25        0.65        2.68      3.55 o 
   5   2  25       25.09       28.04      8.29 o 
   6   2  25       27.79       41.00     12.53 o 
   7   2  25        8.14       10.87      7.13 o 
   8   2  25        8.07        5.87      8.53 o 
  -9   3  25        3.01       17.17     10.67 o 
  -8   3  25        0.17        1.26      4.52 o 
  -7   3  25        0.00       14.14     10.35 o 
  -6   3  25        3.78        0.27      5.42 o 
  -5   3  25        7.97       10.71      4.77 o 
  -4   3  25       20.86       20.48      5.84 o 
  -3   3  25       19.04       17.22     13.72 o 
  -2   3  25       31.64       16.09     13.96 o 
  -1   3  25        9.39        9.08      5.25 o 
   0   3  25       60.87       53.24     15.35 o 
   1   3  25        0.03        7.15      4.12 o 
   2   3  25       51.48       53.70     11.23 o 
   3   3  25       48.86       62.46     18.29 o 
   4   3  25       33.88       54.81     14.86 o 
   5   3  25       17.87       21.63      7.94 o 
   6   3  25       22.02       22.41      6.76 o 
   7   3  25       11.73       13.28      7.91 o 
  -8   4  25        2.65       11.62      9.04 o 
  -7   4  25        0.10       -5.25      9.02 o 
  -6   4  25      154.43      180.70     32.22 o 
  -5   4  25       19.59       31.29     13.28 o 
  -4   4  25        2.84        2.17      2.76 o 
  -3   4  25        8.56        5.46      3.65 o 
  -2   4  25       14.74       21.21      9.17 o 
  -1   4  25        2.50       -4.36      6.51 o 
   0   4  25        0.23       -1.82      2.68 o 
   1   4  25       71.46       79.86     21.24 o 
   2   4  25       38.78       37.34     14.89 o 
   3   4  25       23.80       38.68     11.48 o 
   4   4  25       11.96       37.09     18.34 o 
   5   4  25       14.96       16.55      6.55 o 
   6   4  25       18.97       22.70      8.46 o 
   7   4  25       19.19       22.42     15.30 o 
  -7   5  25        7.20       20.82     12.35 o 
  -6   5  25        0.56       -4.15      5.65 o 
  -5   5  25        6.66        4.05      5.20 o 
  -4   5  25        0.52      -11.96     11.96 o 
  -3   5  25       15.77       19.15      5.80 o 
  -2   5  25       17.14       17.40      6.51 o 
  -1   5  25        0.13        0.38      3.85 o 
   0   5  25        2.65       16.56      9.68 o 
   1   5  25       68.19       79.82     16.72 o 
   2   5  25        4.14        3.27      2.84 o 
   3   5  25        1.10        2.81      3.86 o 
   4   5  25        0.07        0.27      6.31 o 
   5   5  25       30.52       28.99     18.53 o 
  -5   6  25        1.22       -6.22      6.99 o 
  -4   6  25        0.83      -10.13     10.13 o 
  -3   6  25        1.47       -8.50      8.50 o 
  -2   6  25        0.29        1.90      2.29 o 
  -1   6  25       15.01       12.35      8.11 o 
   0   6  25        1.28        7.08      6.04 o 
   1   6  25       13.60        6.83     10.17 o 
   2   6  25       10.76       22.59     13.99 o 
   3   6  25        8.16       12.07      9.72 o 
   4   6  25       13.65       16.58     12.85 o 
  -3   7  25        6.43        2.98      3.73 o 
  -2   7  25       12.23       18.46     10.56 o 
  -1   7  25       13.41        5.03      5.11 o 
   0   7  25        1.14        3.42     16.40 o 
   1   7  25       15.70        1.27      4.67 o 
   2   7  25       24.74       35.39     18.62 o 
  -8   0  26      118.73       89.53     21.83 o 
  -6   0  26        6.77       -1.12      2.27 o 
  -4   0  26        1.08       -4.87      6.61 o 
  -2   0  26       17.29        8.49      8.88 o 
   0   0  26       95.38      106.43     20.27 o 
   2   0  26       91.98       75.22     17.55 o 
   4   0  26       58.16       64.45     17.37 o 
   6   0  26      107.20      165.93     29.82 o 
   8   0  26       27.69       28.07     14.01 o 
  -9   1  26       12.66       16.43     12.75 o 
  -8   1  26        0.00        3.76      4.46 o 
  -7   1  26       15.11       15.25      6.33 o 
  -6   1  26        0.08       -0.27      2.15 o 
  -5   1  26        9.28        5.39      3.22 o 
  -4   1  26        0.91       -1.56      4.63 o 
  -3   1  26        2.03       -0.31      2.67 o 
  -2   1  26        0.77        8.38      6.17 o 
  -1   1  26       15.17       17.71      6.44 o 
   0   1  26       11.47        7.34      4.14 o 
   1   1  26       17.03       22.92      6.62 o 
   2   1  26       29.89       33.81      8.78 o 
   3   1  26       29.62       29.40      7.96 o 
   4   1  26       44.40       60.79     12.04 o 
   5   1  26        3.16       -1.44      5.87 o 
   6   1  26       35.30       47.03     22.00 o 
   7   1  26        3.00        0.25      5.24 o 
   8   1  26       31.19       32.43     10.14 o 
  -9   2  26        3.09        4.08      3.86 o 
  -8   2  26       30.54       54.33     18.67 o 
  -7   2  26        2.52        7.92      7.22 o 
  -6   2  26       56.47       26.08     22.19 o 
  -5   2  26        0.04       -1.75      3.79 o 
  -4   2  26       37.21       39.02      7.30 o 
  -3   2  26      101.38      101.87     11.43 o 
  -2   2  26       61.80       58.50     10.41 o 
  -1   2  26        1.04        0.17      2.47 o 
   0   2  26       22.08       16.32      6.19 o 
   1   2  26       12.40       13.05      5.20 o 
   2   2  26       62.92       81.72     19.26 o 
   3   2  26       57.16       68.99     13.38 o 
   4   2  26       19.52       25.44      7.65 o 
   5   2  26        8.98        0.93      4.71 o 
   6   2  26        0.04       -3.36      9.41 o 
   7   2  26       35.13       33.51     10.12 o 
  -9   3  26       30.40       21.88     12.57 o 
  -8   3  26        6.84       19.86     11.69 o 
  -7   3  26        0.41       -2.74      4.41 o 
  -6   3  26        1.26       -7.16      7.16 o 
  -5   3  26       16.54       31.53      7.68 o 
  -4   3  26        8.78        3.10      4.76 o 
  -3   3  26       58.06       80.10     13.25 o 
  -2   3  26       45.57       42.50     13.23 o 
  -1   3  26       95.42      100.75     21.21 o 
   0   3  26       11.74       11.59      7.16 o 
   1   3  26      100.10       88.93     21.04 o 
   2   3  26        5.06        0.51      3.89 o 
   3   3  26        0.67        3.33      4.89 o 
   4   3  26        1.52       -0.51      3.13 o 
   5   3  26        6.89        8.68      5.28 o 
   6   3  26        8.75        9.63      5.70 o 
   7   3  26       16.21       17.33      7.12 o 
  -8   4  26        0.08        1.78      3.84 o 
  -7   4  26       37.91       40.07     16.05 o 
  -6   4  26        1.11        0.50      5.70 o 
  -5   4  26       12.23       11.93      9.50 o 
  -4   4  26       24.33       28.19      8.10 o 
  -3   4  26        3.32        1.06      8.85 o 
  -2   4  26       32.65       34.51     11.97 o 
  -1   4  26       33.18       25.32     10.52 o 
   0   4  26        9.91        8.95      7.30 o 
   1   4  26       16.58       29.90     13.41 o 
   2   4  26        4.43       17.99     10.15 o 
   3   4  26        1.53       -1.76      3.85 o 
   4   4  26        5.86       -0.01      9.51 o 
   5   4  26        3.24       -2.72      3.18 o 
   6   4  26        2.06        4.91      4.14 o 
  -6   5  26        0.86        4.06      5.46 o 
  -5   5  26        0.23       -2.42      5.79 o 
  -4   5  26        1.16       -2.00      4.45 o 
  -3   5  26        1.25        8.24      5.67 o 
  -2   5  26       15.83       23.17      7.66 o 
  -1   5  26       11.77        9.15      6.73 o 
   0   5  26       27.21       29.29     13.46 o 
   1   5  26       30.56       21.29     11.03 o 
   2   5  26       12.57        2.34      9.50 o 
   3   5  26       16.12       14.91      6.54 o 
   4   5  26        8.14       17.09     14.03 o 
   5   5  26        4.91        4.46      7.74 o 
  -5   6  26        7.13       13.47     11.13 o 
  -4   6  26       12.86       14.61      8.57 o 
  -3   6  26        0.02        3.80      4.82 o 
  -2   6  26        2.08       -6.52      6.52 o 
  -1   6  26        7.14       12.36      9.01 o 
   0   6  26        1.36        4.91      7.10 o 
   1   6  26        5.59        0.95      6.72 o 
   2   6  26        9.41       10.22      6.61 o 
   3   6  26        1.68        1.93      3.08 o 
  -1   7  26        8.40       18.66     11.70 o 
   0   7  26        5.56        5.88      5.80 o 
   1   7  26        0.30       -3.85      4.14 o 
  -9   0  27       22.47       13.88      8.70 o 
  -7   0  27       29.48       40.87     14.78 o 
  -5   0  27        2.12        1.19      2.74 o 
  -3   0  27      198.09      191.18     22.58 o 
  -1   0  27      397.02      379.12     38.83 o 
   1   0  27       17.86       10.91      6.71 o 
   3   0  27        0.45       -4.07      4.31 o 
   5   0  27        3.53       14.92     10.71 o 
   7   0  27        1.78        5.00      4.97 o 
  -9   1  27       19.15       26.23     12.36 o 
  -8   1  27       47.60       50.04     11.31 o 
  -7   1  27       42.37       43.88     10.33 o 
  -6   1  27        0.16       -0.96      5.02 o 
  -5   1  27       13.81       12.92      5.37 o 
  -4   1  27        0.00       -3.43      3.43 o 
  -3   1  27       97.53      106.11     11.93 o 
  -2   1  27      413.28      369.38     38.20 o 
  -1   1  27        1.18        1.37      2.83 o 
   0   1  27       28.86       26.15      9.40 o 
   1   1  27       28.01       22.04      7.22 o 
   2   1  27        0.51       -2.39      2.39 o 
   3   1  27        2.79        3.52      2.31 o 
   4   1  27        6.71        1.40      6.88 o 
   5   1  27        0.59       -2.44      8.09 o 
   6   1  27       17.19        9.65      8.04 o 
   7   1  27        1.49       -0.10      3.67 o 
  -9   2  27       21.75       16.69      7.84 o 
  -8   2  27       38.10       24.57     12.56 o 
  -7   2  27        5.91       10.16      8.41 o 
  -6   2  27        7.10       11.60      8.97 o 
  -5   2  27        0.01       -0.31      3.44 o 
  -4   2  27      120.85      121.03     12.73 o 
  -3   2  27        3.19        2.85      2.77 o 
  -2   2  27        6.02        4.71      3.82 o 
  -1   2  27        0.13       -4.23      8.05 o 
   0   2  27        2.04        2.19      2.90 o 
   1   2  27      181.49      207.68     21.43 o 
   2   2  27        0.31        0.54      5.62 o 
   3   2  27        0.01       -0.48      3.29 o 
   4   2  27        0.32       -0.15      3.75 o 
   5   2  27        7.52        3.45      8.19 o 
   6   2  27       11.14        9.08      5.27 o 
   7   2  27        7.48       10.16      5.42 o 
  -8   3  27        0.30        8.15      8.89 o 
  -7   3  27       39.59       30.85     12.83 o 
  -6   3  27        9.50        8.99      8.97 o 
  -5   3  27       39.89       29.11      7.74 o 
  -4   3  27       26.72       19.61      6.64 o 
  -3   3  27       11.14       16.77      6.31 o 
  -2   3  27        6.49        9.01      7.23 o 
  -1   3  27       36.26       37.48     13.55 o 
   0   3  27       27.31       24.38     10.84 o 
   1   3  27       50.18       65.25     18.22 o 
   2   3  27        5.22        0.81      2.28 o 
   3   3  27        1.15        8.24      5.30 o 
   4   3  27       43.64       51.07     11.88 o 
   5   3  27        2.14       10.11      6.00 o 
   6   3  27        0.23        8.05      5.87 o 
  -7   4  27        1.19       36.58     16.21 o 
  -6   4  27        5.48       15.19      7.06 o 
  -5   4  27        0.02        4.12      4.90 o 
  -4   4  27       57.29       48.55     12.79 o 
  -3   4  27        5.03       -0.96      3.14 o 
  -2   4  27        0.12        0.35      3.53 o 
  -1   4  27        7.69       -1.60      4.34 o 
   0   4  27       28.83       25.70     10.77 o 
   1   4  27        1.24       -0.49      2.84 o 
   2   4  27       38.87       31.98     14.48 o 
   3   4  27        1.53       10.89      7.17 o 
   4   4  27        7.17       17.65     11.61 o 
   5   4  27       12.23        0.18      7.75 o 
   6   4  27        5.19       -6.99      6.99 o 
  -6   5  27       26.46       22.27     12.71 o 
  -5   5  27        3.25        5.88      6.68 o 
  -4   5  27       38.42       51.35     18.03 o 
  -3   5  27       14.07       17.16      8.29 o 
  -2   5  27        0.57       -1.61      3.53 o 
  -1   5  27        0.76       -6.27      6.27 o 
   0   5  27       99.41       93.09     22.51 o 
   1   5  27       37.94       39.36     17.03 o 
   2   5  27       26.46       43.38     17.85 o 
   3   5  27        6.66       28.67     11.58 o 
   4   5  27       38.25       39.01     13.97 o 
  -4   6  27        5.92        2.02      4.41 o 
  -3   6  27        1.12       -4.00      5.88 o 
  -2   6  27        1.90        0.56      5.95 o 
  -1   6  27        3.48       -3.89      4.88 o 
   0   6  27        1.70       -6.52      6.63 o 
   1   6  27        0.38       -4.50      4.61 o 
   2   6  27       22.36       30.91     11.91 o 
   3   6  27       11.08        1.28      2.54 o 
  -8   0  28        0.00        2.69      4.43 o 
  -6   0  28        3.94       14.67      8.24 o 
  -4   0  28       37.02       62.07     16.44 o 
  -2   0  28       11.68        9.02      5.84 o 
   0   0  28        0.00        6.30      5.15 o 
   2   0  28       18.44       28.65     12.58 o 
   4   0  28       37.71       53.40     16.62 o 
   6   0  28       55.63       75.81     20.98 o 
  -8   1  28       58.18       47.61     16.76 o 
  -7   1  28        6.74        5.17      3.57 o 
  -6   1  28       18.29       18.47      6.97 o 
  -5   1  28        7.58        1.68      2.64 o 
  -4   1  28       52.26       36.15      9.06 o 
  -3   1  28       42.02       46.68      8.36 o 
  -2   1  28       67.21       64.11     16.39 o 
  -1   1  28      168.28      185.17     19.78 o 
   0   1  28        1.36        1.85      2.22 o 
   1   1  28      136.69      142.17     17.96 o 
   2   1  28        5.19        7.76      4.61 o 
   3   1  28        3.18       -2.10      2.91 o 
   4   1  28        1.20       -0.36      2.07 o 
   5   1  28        0.43       -2.00      3.11 o 
   6   1  28       24.11       23.53      8.38 o 
   7   1  28       24.72       21.92     11.16 o 
  -8   2  28        0.71        6.18      6.52 o 
  -7   2  28        3.15       12.84      9.22 o 
  -6   2  28        3.55        8.62      7.03 o 
  -5   2  28        2.48       12.87     10.47 o 
  -4   2  28       11.22       15.77      5.52 o 
  -3   2  28      148.19      158.04     16.07 o 
  -2   2  28       11.62        7.42      3.59 o 
  -1   2  28        3.77       -7.02      7.88 o 
   0   2  28       61.41       57.67     10.99 o 
   1   2  28       24.52       24.97      7.73 o 
   2   2  28       73.62       85.62     23.25 o 
   3   2  28       37.20       46.15     10.95 o 
   4   2  28        0.03        1.53      6.41 o 
   5   2  28        0.59       -0.28      3.43 o 
   6   2  28       19.59       22.16      8.59 o 
  -8   3  28        0.14       20.92     12.94 o 
  -7   3  28       15.81       23.89     13.19 o 
  -6   3  28       23.89       22.52     11.62 o 
  -5   3  28        1.38        5.10      3.97 o 
  -4   3  28        9.22        8.85      4.52 o 
  -3   3  28        3.00       -0.47      3.71 o 
  -2   3  28       59.28       65.40     16.57 o 
  -1   3  28        2.00        0.36      2.51 o 
   0   3  28       29.08       28.64     11.62 o 
   1   3  28        0.91        3.98      4.92 o 
   2   3  28        0.28        0.84      5.54 o 
   3   3  28       10.45       12.05      6.23 o 
   4   3  28        4.19        4.50      8.90 o 
   5   3  28        1.02        5.37      5.13 o 
   6   3  28       16.40        8.84      5.71 o 
  -7   4  28        0.90        0.03      5.40 o 
  -6   4  28        9.30        4.46      4.48 o 
  -5   4  28       10.41        5.52      4.42 o 
  -4   4  28        9.89       26.04     12.39 o 
  -3   4  28        0.02       -0.85      9.63 o 
  -2   4  28       22.13       37.45     12.61 o 
  -1   4  28        0.33       -6.96      6.96 o 
   0   4  28       13.11       17.85     10.14 o 
   1   4  28       35.70       45.32     15.72 o 
   2   4  28        0.49       -1.48      3.47 o 
   3   4  28        0.08       -6.26      6.99 o 
   4   4  28        5.70       15.27      8.85 o 
   5   4  28        0.15        1.25      9.86 o 
  -5   5  28        0.12       -2.35      2.79 o 
  -4   5  28        4.37       14.57     10.53 o 
  -3   5  28        0.41        3.53      4.99 o 
  -2   5  28        1.16       -5.03      5.03 o 
  -1   5  28        2.67        8.89      5.83 o 
   0   5  28       24.14       27.97     12.98 o 
   1   5  28       68.03       72.10     21.78 o 
   2   5  28       19.66       17.03     11.55 o 
   3   5  28        1.10        2.51      5.30 o 
   4   5  28        0.60        1.37      6.10 o 
  -3   6  28        1.59        1.76      5.94 o 
  -2   6  28        1.23        8.46      7.75 o 
  -1   6  28        0.04        1.54      3.22 o 
   0   6  28       35.48       46.29     16.75 o 
   1   6  28        4.99        6.73      6.63 o 
   2   6  28        0.52        1.24      6.79 o 
  -7   0  29       12.76        7.02      5.19 o 
  -5   0  29        0.15        8.68      6.86 o 
  -3   0  29      109.88      129.62     24.31 o 
  -1   0  29       29.87       37.58     13.25 o 
   1   0  29       60.97       79.38     19.19 o 
   3   0  29       17.49       17.26      8.46 o 
   5   0  29       65.11       66.59     19.00 o 
  -8   1  29        0.81       -6.21      6.42 o 
  -7   1  29       28.32       22.51      8.15 o 
  -6   1  29       31.04       20.10     21.76 o 
  -5   1  29        8.19        4.57      2.52 o 
  -4   1  29        0.54       -1.10      2.34 o 
  -3   1  29      156.12      145.88     14.80 o 
  -2   1  29       12.23       -1.15      2.21 o 
  -1   1  29      296.06      331.35     27.17 o 
   0   1  29       13.08       15.29      6.49 o 
   1   1  29       46.21       43.95     19.00 o 
   2   1  29       23.09       24.98      9.13 o 
   3   1  29        4.85        1.54      3.16 o 
   4   1  29        0.41       -1.34      3.31 o 
   5   1  29       32.98       38.14     10.52 o 
   6   1  29        2.82        2.69      6.14 o 
  -8   2  29        0.52        4.19      5.38 o 
  -7   2  29        1.44       10.05      9.07 o 
  -6   2  29        4.47       11.14      7.72 o 
  -5   2  29        9.17       24.65     14.43 o 
  -4   2  29        9.98        8.94      5.96 o 
  -3   2  29        1.06       -2.10     10.11 o 
  -2   2  29        0.48       -3.14      3.20 o 
  -1   2  29       25.36       18.36      9.50 o 
   0   2  29        7.68        4.85      5.57 o 
   1   2  29       47.35       54.92     11.79 o 
   2   2  29       14.30       12.00      5.69 o 
   3   2  29        0.23        1.66      2.98 o 
   4   2  29        5.37        0.43      4.68 o 
   5   2  29        2.37        1.67      3.38 o 
   6   2  29        2.94        5.05      3.92 o 
  -7   3  29        1.18        7.64      8.32 o 
  -6   3  29        2.31        0.83      9.68 o 
  -5   3  29        0.05       -4.17      7.73 o 
  -4   3  29        0.31       -0.31      2.10 o 
  -3   3  29        6.39        2.25      1.39 o 
  -2   3  29       12.51        5.43      5.33 o 
  -1   3  29        8.14       16.46      9.60 o 
   0   3  29        0.05       -2.34      2.34 o 
   1   3  29        8.89       26.29     11.96 o 
   2   3  29       36.38       36.46     12.15 o 
   3   3  29        8.91       10.02      5.26 o 
   4   3  29        1.48        2.30      2.98 o 
   5   3  29        3.35        7.06      7.35 o 
  -6   4  29        8.14       -0.68      3.79 o 
  -5   4  29        0.05       12.12      9.86 o 
  -4   4  29        7.71        5.64      7.62 o 
  -3   4  29        1.42       -0.63      9.64 o 
  -2   4  29       51.33       74.78     19.03 o 
  -1   4  29       24.53       28.49     11.34 o 
   0   4  29        1.04       -0.37      2.59 o 
   1   4  29        2.36       -4.44      6.33 o 
   2   4  29        0.92       -4.29      7.19 o 
   3   4  29        4.80        2.59      5.28 o 
   4   4  29        0.78       10.81      9.83 o 
  -4   5  29        2.38      -11.75     11.75 o 
  -3   5  29        1.02       -2.84      6.22 o 
  -2   5  29        0.06        6.92      4.48 o 
  -1   5  29        0.17       13.14      9.79 o 
   0   5  29        1.17        8.51      8.55 o 
   1   5  29       12.52       32.84     15.54 o 
   2   5  29        0.09        6.12      8.84 o 
   3   5  29       16.46       11.65     11.11 o 
  -1   6  29        0.05       -2.79      4.51 o 
   0   6  29        9.09        3.89      7.74 o 
  -8   0  30       11.37        4.07      5.22 o 
  -6   0  30       29.98       27.90     12.52 o 
  -4   0  30        5.32        7.47      5.62 o 
  -2   0  30        0.08       -7.92      7.92 o 
   0   0  30      140.75      173.65     28.69 o 
   2   0  30        0.02       -8.58      8.58 o 
   4   0  30        0.97       -2.39      4.17 o 
   6   0  30        2.06        4.13      5.31 o 
  -8   1  30       27.76       19.45     11.39 o 
  -7   1  30        7.84       12.85      9.22 o 
  -6   1  30       23.22       31.82     13.82 o 
  -5   1  30       24.11       40.78     10.14 o 
  -4   1  30       34.41       30.77      8.28 o 
  -3   1  30        4.76        7.49      4.01 o 
  -2   1  30       25.40       42.44     13.97 o 
  -1   1  30        8.40       14.32      5.55 o 
   0   1  30       61.85       65.15     12.33 o 
   1   1  30       76.05      105.22     16.02 o 
   2   1  30        2.16        0.77      4.32 o 
   3   1  30        0.02        3.47      9.90 o 
   4   1  30        0.06        1.04      3.74 o 
   5   1  30        1.72        4.73     11.24 o 
   6   1  30       34.04       29.33     13.37 o 
  -7   2  30        2.00        2.06      3.92 o 
  -6   2  30        6.19        9.00      8.97 o 
  -5   2  30        2.46       12.75     10.09 o 
  -4   2  30       28.38       22.26      6.71 o 
  -3   2  30        6.38        6.36      4.48 o 
  -2   2  30       11.48        6.40      2.82 o 
  -1   2  30        5.10       17.49      9.18 o 
   0   2  30        0.05        2.00      4.28 o 
   1   2  30        4.20        3.94      3.54 o 
   2   2  30       24.25       36.18      9.76 o 
   3   2  30       13.40       16.25      6.24 o 
   4   2  30        0.41       -3.36      3.99 o 
   5   2  30       61.61       72.31     23.38 o 
  -7   3  30       13.05        6.45      5.94 o 
  -6   3  30        5.55       20.33      9.83 o 
  -5   3  30       31.15       37.25     15.80 o 
  -4   3  30        0.27        2.13      3.37 o 
  -3   3  30        0.25       -2.95      2.95 o 
  -2   3  30        6.44       17.29      9.69 o 
  -1   3  30       16.14       18.29      7.40 o 
   0   3  30       14.02       11.68      8.42 o 
   1   3  30       17.90        9.06      8.02 o 
   2   3  30       10.63       22.29      8.44 o 
   3   3  30        8.18       -1.02     11.53 o 
   4   3  30        1.77       -4.54      4.54 o 
   5   3  30        3.76        5.88      4.93 o 
  -5   4  30        0.18        9.73      7.95 o 
  -4   4  30       43.44       38.34     16.21 o 
  -3   4  30        2.00        2.85      4.27 o 
  -2   4  30        3.19        0.84      2.59 o 
  -1   4  30       17.29       18.16      9.76 o 
   0   4  30       39.30       44.67     16.70 o 
   1   4  30       12.26       13.61      7.29 o 
   2   4  30        4.16        5.74      6.38 o 
   3   4  30        5.55      -11.08     12.24 o 
  -3   5  30        0.56       -6.50      6.97 o 
  -2   5  30       18.36       14.58      7.35 o 
  -1   5  30       10.45       11.21      6.81 o 
   0   5  30        0.86        7.63      6.71 o 
   1   5  30       27.85       35.39     14.90 o 
   2   5  30        0.21       -3.03      4.69 o 
  -7   0  31        7.17       12.28     10.03 o 
  -5   0  31       21.02       24.34     11.55 o 
  -3   0  31       22.58       27.10     11.99 o 
  -1   0  31       20.82       13.25      8.53 o 
   1   0  31       24.14       24.37     11.30 o 
   3   0  31        8.19       -3.76      3.76 o 
   5   0  31        0.60        2.02      4.40 o 
  -7   1  31       10.47       10.26      5.93 o 
  -6   1  31        4.46       -4.94      7.31 o 
  -5   1  31        2.11        2.66      4.64 o 
  -4   1  31       15.42        6.30      4.32 o 
  -3   1  31       11.41       16.29      4.88 o 
  -2   1  31        8.83        6.28     13.10 o 
  -1   1  31      135.25      165.77     20.21 o 
   0   1  31       60.76       62.94     14.74 o 
   1   1  31       22.52       35.62      9.83 o 
   2   1  31        3.67       -4.01      4.01 o 
   3   1  31        1.37       -0.36      2.60 o 
   4   1  31        7.16        2.35      3.99 o 
   5   1  31        1.23        0.55      2.06 o 
  -7   2  31       34.33       43.34     17.45 o 
  -6   2  31       10.59       15.85      9.87 o 
  -5   2  31        0.93        3.23      2.79 o 
  -4   2  31       12.01       10.57      5.25 o 
  -3   2  31        1.69        2.64      4.83 o 
  -2   2  31        2.02        3.03      5.73 o 
  -1   2  31        0.06       -4.66      5.54 o 
   0   2  31       58.94       70.30     13.30 o 
   1   2  31       33.00       28.63     12.04 o 
   2   2  31        7.67        5.11      8.42 o 
   3   2  31        0.18       -0.18      2.44 o 
   4   2  31        1.07        6.92      3.78 o 
   5   2  31        0.08        5.23      5.25 o 
  -6   3  31       32.78       47.24     17.61 o 
  -5   3  31       12.41        1.10      5.37 o 
  -4   3  31        9.13        9.98      5.66 o 
  -3   3  31        2.33        8.38      5.15 o 
  -2   3  31       18.23        7.98      5.53 o 
  -1   3  31      103.41      123.87     25.44 o 
   0   3  31        8.39        0.24      2.89 o 
   1   3  31        0.96        2.23      4.18 o 
   2   3  31        3.02        1.59      3.93 o 
   3   3  31        2.46       -1.71      2.65 o 
   4   3  31        8.07       12.31      8.55 o 
  -5   4  31        2.31       -3.04      6.25 o 
  -4   4  31        0.02      -10.57     10.57 o 
  -3   4  31        0.09       -0.49      4.55 o 
  -2   4  31       10.36        4.70      3.13 o 
  -1   4  31        0.01       -2.32      4.00 o 
   0   4  31        0.65        1.39      6.15 o 
   1   4  31        1.82        6.29      6.79 o 
   2   4  31        1.68        5.25      6.66 o 
  -2   5  31        0.03       -4.14      5.14 o 
  -1   5  31        5.94        3.26      4.72 o 
   0   5  31        0.77       12.38      8.97 o 
   1   5  31        0.51        0.82      6.75 o 
  -6   0  32        2.44       -5.12      5.52 o 
  -4   0  32        4.83        2.69      4.20 o 
  -2   0  32        4.49        2.40      5.60 o 
   0   0  32        2.21       12.21      8.65 o 
   2   0  32       13.52       -0.37      4.14 o 
   4   0  32       32.50       49.83     17.41 o 
  -6   1  32        6.19       -1.92      5.28 o 
  -5   1  32        0.53        6.09      4.19 o 
  -4   1  32       12.73        5.91      4.46 o 
  -3   1  32        0.00       -2.04      2.69 o 
  -2   1  32        2.21        6.63      4.07 o 
  -1   1  32       22.60       39.63     10.29 o 
   0   1  32        0.51        6.72      3.98 o 
   1   1  32       27.38       15.46      6.67 o 
   2   1  32       36.67       25.83      7.90 o 
   3   1  32       23.29       23.79      7.98 o 
   4   1  32        0.29       -1.87      5.95 o 
  -6   2  32        6.23       -1.71      3.92 o 
  -5   2  32        6.45        8.66      8.21 o 
  -4   2  32        9.79       14.31      5.99 o 
  -3   2  32        2.22        1.43      3.56 o 
  -2   2  32        1.20        5.61      6.36 o 
  -1   2  32        2.33        5.74      6.53 o 
   0   2  32       22.85       17.94     10.08 o 
   1   2  32        3.25        0.41      4.89 o 
   2   2  32        2.11       -2.30      2.30 o 
   3   2  32        0.22        4.23      3.61 o 
   4   2  32        4.33       15.22     10.59 o 
  -5   3  32        9.41       16.70     12.23 o 
  -4   3  32        2.60        3.76      3.07 o 
  -3   3  32        9.15       15.28      6.80 o 
  -2   3  32       11.23        1.66      4.56 o 
  -1   3  32        3.00        6.76      7.05 o 
   0   3  32        6.73        2.83      4.43 o 
   1   3  32        0.57        0.57      4.02 o 
   2   3  32       50.48       50.62     18.66 o 
   3   3  32       13.76       10.38      4.97 o 
  -3   4  32       19.49       25.51      8.29 o 
  -2   4  32        2.75        2.68      2.21 o 
  -1   4  32        0.04        3.14      2.44 o 
   0   4  32        0.83       -4.32      5.67 o 
   1   4  32        1.19        2.48      3.01 o 
   2   4  32        0.07        2.56      2.71 o 
  -5   0  33       13.40        4.38      5.43 o 
  -3   0  33       14.41       28.91     13.04 o 
  -1   0  33        0.07       -3.08      5.32 o 
   1   0  33        0.54        1.04      2.76 o 
   3   0  33       48.72       38.74     15.17 o 
  -6   1  33        0.06        1.43      4.04 o 
  -5   1  33       12.39       11.09      8.12 o 
  -4   1  33        3.31        3.27      4.70 o 
  -3   1  33        0.22       -2.71      3.51 o 
  -2   1  33        1.19        1.30      6.55 o 
  -1   1  33        8.61       15.62      4.75 o 
   0   1  33        0.09       -3.81      3.91 o 
   1   1  33       21.18       14.49      6.34 o 
   2   1  33       10.73       14.04      5.55 o 
   3   1  33       17.48       20.03      7.22 o 
  -5   2  33        0.30        7.34      8.45 o 
  -4   2  33        1.39        1.49      3.02 o 
  -3   2  33       25.63       23.61      8.43 o 
  -2   2  33        3.37        4.86      5.18 o 
  -1   2  33        3.03       21.81     11.11 o 
   0   2  33       18.12        9.29      8.34 o 
   1   2  33       12.05        3.69     12.15 o 
   2   2  33       13.90        9.92      5.90 o 
   3   2  33       16.01       13.36     11.35 o 
  -4   3  33        1.27       -2.81      3.02 o 
  -3   3  33        0.05       -6.09      6.09 o 
  -2   3  33       13.97       15.84      7.51 o 
  -1   3  33       12.40       16.94     10.47 o 
   0   3  33        3.52        6.60      5.92 o 
   1   3  33        0.63        6.52      6.05 o 
   2   3  33        0.61       -0.24      2.69 o 
  -2   4  33        0.35        0.03      4.83 o 
  -1   4  33        1.88       -0.80      5.25 o 
   0   4  33        5.45        0.69      4.49 o 
  -4   0  34        4.98       -1.09      5.30 o 
  -2   0  34       14.10       18.92      6.98 o 
   0   0  34        7.89        8.42      7.31 o 
   2   0  34       27.77        6.94      7.73 o 
  -5   1  34        7.50        4.96      7.19 o 
  -4   1  34        5.92        5.86      6.30 o 
  -3   1  34        3.53       -1.94      2.49 o 
  -2   1  34       17.85        5.31      5.38 o 
  -1   1  34       16.27       14.17      5.99 o 
   0   1  34        7.48        1.86      3.23 o 
   1   1  34        1.20        6.71      6.73 o 
   2   1  34        0.52       -0.77      3.38 o 
  -4   2  34       14.45       22.76     11.79 o 
  -3   2  34        2.26       -3.22      3.53 o 
  -2   2  34       19.05       17.11      7.69 o 
  -1   2  34        1.90        4.64      5.91 o 
   0   2  34        0.41        3.23      6.36 o 
   1   2  34       14.46        8.38      4.07 o 
  -3   3  34        0.00        0.71      3.69 o 
  -2   3  34        2.86        7.96      6.36 o 
  -1   3  34        0.34        7.10      8.34 o 
   0   3  34        0.19       -0.70      3.68 o 
  -3   0  35        1.57        1.98      3.85 o 
  -1   0  35        4.93        9.66      7.77 o 
  -4   1  35        1.54        1.56      2.37 o 
  -3   1  35        1.19        0.95      3.83 o 
  -2   1  35        7.48       10.22      5.05 o 
  -1   1  35        1.30        0.80      2.77 o 
   0   1  35        0.51       -5.70      5.70 o 
  -3   2  35        0.72        1.00      4.31 o 
  -2   2  35        0.20       -0.43      3.73 o 
  -1   2  35       14.46       15.88      7.78 o 
   0   2  35       10.17       12.59      8.24 o 
  -2   0  36        9.60        6.17      6.51 o 
                                                 
